# Supplementary material for: Genome-wide identification and expression analysis of the SPL transcription factor family and its response to abiotic stress in Quinoa (Chenopodium quinoa)
Source: BMC Genomics. 2022 Nov 25;23:773. doi: 10.1186/s12864-022-08977-9 (PMC9701020; doi:10.1186/s12864-022-08977-9)
Supplement: Supplementary file 2 — Additional file 2: Supplementary Table S1. List of the 23 CqSPL genes identified in this study. [file 12864_2022_8977_MOESM2_ESM.xlsx]

## Sheet: CqSPL gene information
Supplementary Table 1 List of the 23 CqSPL genes identified in this study.
Group	Gene	Gene ID	Protein length	Mw(KDa)	pI	Location	Domain	Predicted Subcellular location（W）
III	CqSPL1	AUR62004146-RA	190	21298.9	10.24	Chr01	SBP	nucleus
II	CqSPL2	AUR62035190-RA	1107	121757	7.06	Chr03	SBP，ANK	nucleus
V	CqSPL3	AUR62028919-RA	463	50274	8.9	Chr06	SBP	nucleus
VII	CqSPL4	AUR62028905-RA	318	34782.1	9.05	Chr06	SBP	nucleus
IV	CqSPL5	AUR62003075-RA	500	55390.3	5.89	Chr06	SBP	nucleus
I	CqSPL6	AUR62042654-RA	708	80133.1	6.32	Chr07	SBP	nucleus
VIII	CqSPL7	AUR62012061-RA	374	39563.3	8.45	Chr07	SBP	nucleus
II	CqSPL8	AUR62002563-RA	979	108455	6.44	Chr07	SBP，ANK	nucleus
VII	CqSPL9	AUR62011728-RA	985	110161	5.76	Chr08	SBP，ANK	nucleus
IV	CqSPL10	AUR62032118-RA	563	62082.2	6.87	Chr08	SBP	nucleus
II	CqSPL11	AUR62003425-RA	350	38422.8	8.74	Chr09	SBP	nucleus
III	CqSPL12	AUR62013707-RA	190	21300.9	10.24	Chr10	SBP	nucleus
II	CqSPL13	AUR62042534-RA	923	101714	6.75	Chr10	SBP	nucleus
VIII	CqSPL14	AUR62024322-RA	350	37731.3	7.64	Chr11	SBP	nucleus
I	CqSPL15	AUR62042853-RA	717	79251.9	5.74	Chr11	SBP	nucleus
II	CqSPL16	AUR62029984-RA	981	108866	6.3	Chr11	SBP，ANK	nucleus
II	CqSPL17	AUR62029983-RA	1190	132136	7.01	Chr11	SBP，ANK	nucleus
VI	CqSPL18	AUR62019452-RA	203	22122.7	9.81	Chr12	SBP	nucleus
IV	CqSPL19	AUR62007890-RA	424	46751.2	6.57	Chr14	SBP	nucleus
V	CqSPL20	AUR62005629-RA	463	50311.1	8.67	Chr14	SBP	nucleus
VII	CqSPL21	AUR62005645-RA	360	38997.6	9.36	Chr14	SBP	nucleus
VII	CqSPL22	AUR62029416-RA	348	38017.4	8.76	Chr15	SBP	nucleus
IV	CqSPL23	AUR62039662-RA	546	60397.8	6.26	Chr16	SBP	nucleus

## Sheet: CqSPL gene sequences
Supplementary Table 1 List of the 23 CqSPL genes identified in this study
Gene	Gene ID	Sequence Type	Sequences
CqSPL1	AUR62004146-RA	CDS	ATGCAAATCCCCAAAACCGAACCAGATCTTTTTACGAACCGCCCCATTGGTTTGAACTTAGGTCGGCGCACTTACTTCTCCGCCGATGATGACCTCGTCAGCCGGCTCTACCGCCGGTCTAGGGCGGTCGAACCGGCGTTGCACTCACCTAAATGTCAAGCTGAAGGTTGTAATGCTGACCTTAGCCATGCTAAGCATTACCACCGTCGTCATAAGGTTTGCGAGTTTCACTCTAAAGCTTCTACCGTAATCGCTGCCGGGTTAACCCAGCGTTTCTGCCAGCAGTGCAGCCGGTTTCATCTGCTATCGGAATTTGATAACGGGAAGAGAAGTTGCCGGAAAAGATTGGCTGATCACAATCGCCGACGTCGAAAATCGAACAATCAACGGATTACTTCT…
CqSPL1	AUR62004146-RA	Protein	MQIPKTEPDLFTNRPIGLNLGRRTYFSADDDLVSRLYRRSRAVEPALHSPKCQAEGCNADLSHAKHYHRRHKVCEFHSKASTVIAAGLTQRFCQQCSRFHLLSEFDNGKRSCRKRLADHNRRRRKSNNQRITSTAPSMSSGENAQSSPSQTILRSPSDSGMNSSSSVTIAVSPPRVSFDSSLMQMRSFE
CqSPL2	AUR62035190-RA	CDS	ATGGAAGAGGTGGGAACACAAGTGGCTTCCCCCTTGTATATACACCAAAACATTGGTGGGAGGTTTTGTGAGGGGGCTTTGATCGGTTCGAAGCGTAGTCTTTGTTATAATTCTGGTAGTAATCATCACCAACAACAACAGCAACACTCACAAATCCATCGTTCTGGGCATGGATGGAATCCCAAGGATTGGGAGTGGGATAGTTCCCATTTCTTAGCTAGAAGTAGACCTCTTGAATCTGATCGGCTTCGTCTGGGTAGTCTTCATGAGGTATCGACTCCTAATAACAAGGAAGTTGTCAACCCTGTTTTAAGCTCGTCCTTTACCTCGAAGAGCAGCAGCCCTCCTCATGATGATCAACAAAGTGGAAATAGTCTTCGATTACAGCTAGGTGGGGTA…
CqSPL2	AUR62035190-RA	Protein	MEEVGTQVASPLYIHQNIGGRFCEGALIGSKRSLCYNSGSNHHQQQQQHSQIHRSGHGWNPKDWEWDSSHFLARSRPLESDRLRLGSLHEVSTPNNKEVVNPVLSSSFTSKSSSPPHDDQQSGNSLRLQLGGVVDNNGTGTSFNKTSVGNVQSSNSTEDPVSSSRPNKKVRSGSPGGGNYPMCQVDSCSEDLSKSKDYHRRHKVCELHSKATKALVGKQMQRFCQQCSRFHPLAEFDEGKRSCRRRLAGHNKRRRKTQAEDTTSPAIQPTDSHKTGYGNLDIVNLLTVLARGQGNAEQNVPPCPSLPDKNQLMQILSKINSLPLPTDIAANPHIPPCSTKNGFEQGALGQSNMDVDAASRSTTDLLAVLSATLAASSPDSLAFFSQKSNPASCVDKNKS…
CqSPL3	AUR62028919-RA	CDS	ATGAGTGCGATTTCGATGATGGAATTGAATGCAAAAAGTCCCTTCCTGTGGGACTGGGAGAACTTAGTCATGTTTAACACAAAAGCAGCTGAAACACCGAAAAAATTGCAGTCGGATTCTGAAATTGAGGGAATAGAAGGATTTGAGGCCGGGTCTTTCTATTCCTCTGGTGGTCGTAGTGATGGTGGTACGGGTTCTGATCTGGGATATGCTTCCTCGTCGAAGAGCTCAAAATCAGCCTCTGTTGATTCATCCGCAGACAGAGAGTTAAAAGGAAACCAATTTTCATTGGAGGCAACCGATTGTTTCCAACAGGATCTTAGAGGCAAGAGAGATTTGGTTAATAGTTCAGGGACAACAAGAGCATCACCAACAATTGAAAGCTCAGTGGCTTCTGGT…
CqSPL3	AUR62028919-RA	Protein	MSAISMMELNAKSPFLWDWENLVMFNTKAAETPKKLQSDSEIEGIEGFEAGSFYSSGGRSDGGTGSDLGYASSSKSSKSASVDSSADRELKGNQFSLEATDCFQQDLRGKRDLVNSSGTTRASPTIESSVASGESLIALELGKRTYFEDVSGASNVKNTARSSIPPDSAAKKTKSSSPSIENPRCQVEGCNLDLSSAKDYHRKHRVCENHSKSPKVVINGLERRFCQQCSRFHGLSEFDQKKRSCRRRLSDHNARRRKPKPEVIQFNSMRLTSSLYEGRNQLNFAFDQVPMHQTRHGTWDSARESKVTLAKPGFFTTMKSGGTDQLHSTHSGLPSPTTKVSPVSTQLLPSKGVPSDVFQRGLPVSVAPSNLAAAQDFRALSLLSTSSWSSCDPEPPALN…
CqSPL4	AUR62028905-RA	CDS	ATGGGCTATAAACTTACAAAAAATTACTGTGACTTGGCTGAGTTGAAGAAGGGAGGAATTGCTACTATTTCAGCCATTTTTGGGTCCTCTAGCTTTGATACAGAGAAGGCAATAGGAGAGAGGCTTGTGGATTTGAAACTTGGTAGGTTAGGTGACATTGGAAAAGGATTAGTGAACAACTTCAAGGGTCATTCACATTCTATTATGGACCCATTTTCACCAACAGCTGGATCATCAAAAAGGCCCCGAACACCAGGTACCAGTACCCAAGTGGTTTCGTGCTTAGTGGACGGATGCAAGGCCGACCTTAGTAAATGCAGGGACTACCACCGACGCCATAAAGTTTGTGAGATGCACTCCAAGACCCCAAGAGTTACAATTGGGGGTAATGAACAACGC…
CqSPL4	AUR62028905-RA	Protein	MGYKLTKNYCDLAELKKGGIATISAIFGSSSFDTEKAIGERLVDLKLGRLGDIGKGLVNNFKGHSHSIMDPFSPTAGSSKRPRTPGTSTQVVSCLVDGCKADLSKCRDYHRRHKVCEMHSKTPRVTIGGNEQRFCQQCSRFHSLGEFDEGKRSCRKRLEGHNRRRRKPQPEPLPVNHGNFFSASQEKQAQAELSLPDPQLPLIVELKPFLNQVIDSDRALSLLSSNAETPEMGLGRTFHHPSPINPTRPMLSSLHFNSVPSQYSGSSQGHGMEGHPTGSGLFSDLRSSNSLCQDVFQNDTGASSTSGGHQTLSFSWE
CqSPL5	AUR62003075-RA	CDS	ATGTTTGCTTCCTCGGTTGAGAGGAGGTGGCATTTCCTTGGTGTAGAGGAAATGGGTGTGTTATTGAGGTTAGTTGAGATCTCAATGCTTGCATTGCCTTCTTGGTGCGTAGAAGGTGAGGAGATGGTGTTCCTTGGTGTAGAGGACATGTGTTGCACACATGAGCATTGTGTGTGGGAAAGCAAAGGATGTTTTGTTCGGGTGGGAGCATGGTCAATTGTGATGGATTCTTGGAAACATATGGGATGTGAAATTAAAACCATGTTTAATGTTGAAAGTTACCCATTAATTTCTAATACTCAAGCACTTGAGAGAATGGATTTTATGGATTTGGGGTTTCCTGATGATATTAGGAAATCATATTCAATTTCTAGTGAACCAAGTGGGGAGGTTTTCAGT…
CqSPL5	AUR62003075-RA	Protein	MFASSVERRWHFLGVEEMGVLLRLVEISMLALPSWCVEGEEMVFLGVEDMCCTHEHCVWESKGCFVRVGAWSIVMDSWKHMGCEIKTMFNVESYPLISNTQALERMDFMDLGFPDDIRKSYSISSEPSGEVFSDEIGTDYPQFGEESNHQQDFSLVDLKLGRLEDGGIDKDSELSKINAAESSVMLSSPAKKARSSMSINRSSNCQVLGCNKDLSSFKSYYKRHKVCDVHTKTPKVIVDGIEQRFCQQCSRFHLLAEFDDIKRSCRRRLSAHNKRRRKPQLASEPGSGIIDFSSSLAFPEVMPSVYLGPSKYEEGIDNSIKSSNFLLQMGCVGEKINKFPANVKDDIAGFAKPTNETLSSIQQTSRALSLLSAQSHSISSQLLETASATLTNRGNHADS…
CqSPL6	AUR62042654-RA	CDS	ATGGATTTACCTCCGTTGACTGGCGGAGGTGAAGAATCGGGTGCGCCATTTGAGTGGAGTGATCTCTTTGACTTTACAATCGACGATCAATTACTGCTTAATCTGGATGTTTCCGATCAGCCGAAGGAGCAGCCACCGGTGCTACTACCGCCGGTGACGAACGCGGAGGATAATGGAAAGACCGTTGCGGTGAATGGAGGTGAATCGGGGTCGTCTGATCGGGTGCGAAAGCGAGACCCGAGGATGATTTGCGAGAACTTTTTAGCGGGGCGGGTGCCGTGCGCTTGTCCGGAGTTGGATGCATTGATGGCGGAGGAGGAGGAAGAAGAGACCGGGCCCGGAAAGAAGCGGCCGAGGATGGGGCGGACACCGGGTGTAGCGAAGTGTCAGGTGCCCGGG…
CqSPL6	AUR62042654-RA	Protein	MDLPPLTGGGEESGAPFEWSDLFDFTIDDQLLLNLDVSDQPKEQPPVLLPPVTNAEDNGKTVAVNGGESGSSDRVRKRDPRMICENFLAGRVPCACPELDALMAEEEEEETGPGKKRPRMGRTPGVAKCQVPGCEVDIRELKGFHVLSDFDEGKRSCRRKLERHNNRRRRKSADYRGTVEKEPQGDVQTEDVFSDGEAGKENAWSSGQIAEKEDSKDKTLSNLCSALESQNIESDSNLTFTPVDKVIDNLEREYSPPSDTKSAYSSACPTGRISFKLYDWNPAEFPRRLRHQIFQWLASMPVELEGYIRPGCTILTIFVSMPQYMWVKLFEDPVSYVQNSVGHGGILSGRGAALVYLNDLSFRVMREGTSVMKVKVAVRAPKLHYVYPPCFEAGKPMDF…
CqSPL7	AUR62012061-RA	CDS	ATGGGTTCCAACTACATGAACGTTGAAGGGTCTTCAACTTCCTCTTCTGGGTTGTCTGATTCAATCAACGGTCTTAAATTTGGTCAGAAAATCTACTTTGAGGATGTGGGTAGCGGCGGCGGCGGTTCCGGCAAGTCTTCCGGCGCCGGCGGTGGCGGTTGTGGGCCGGTGAAAAAGGGAGGGAAGGCGGTATTGCAAAGCGGGCAGCCGCCGCGGTGTCAAGTGGAAGGGTGTAATACAGATCTTAGTGATGCAAAAACATATTATTCAAGGCATAAAGTTTGTGGCATGCACTCTAAATCACCTATTGTCATTGTTGCTGGTATTGAGCAGCGTTTTTGCCAGCAGTGTAGCAGATTTCATCGACTTCCTGAATTTGACCAAGGGAAACGAAGCTGT…
CqSPL7	AUR62012061-RA	Protein	MGSNYMNVEGSSTSSSGLSDSINGLKFGQKIYFEDVGSGGGGSGKSSGAGGGGCGPVKKGGKAVLQSGQPPRCQVEGCNTDLSDAKTYYSRHKVCGMHSKSPIVIVAGIEQRFCQQCSRFHRLPEFDQGKRSCRRRLAGHNERRRKPPPGSLLSSRLGRLSSSFFGDNTSKNGGFLLDFSSYSRQSEKDLWPGSETSEQVSGSQSRSIVWPGHSEDHPSKMYLHGSASESSYSFPSGECITGVSSDSSCALSLLSNQSWGSRNSSSGTALGNSMNVDGTPVSQCNAAHGVTVAHFPNSSSSWGFKGNNDASCGLHGVPSGHLGLGQISQPHYNGQFHGDLLMDHVQAGGQQYMDVDHSRAYNSNNTNHVDWSL
CqSPL8	AUR62002563-RA	CDS	ATGGAGGCTGAGATGGGAGGGAAAACTGATGTTTATTGTTCGGCGGTGATGCCGGTGTCTGACCCGAAAGCAGTAGGAAAGAAGACTTTGGAATGGGATTTGAATGATTGGAAATGGGATGGTGATCTTTTTCTTGCCGCTCCATTAAATACTACTCATACACCTTTAGATTGTAGAAGTAAACAGCTTTTTCCCCTTGGACCAGAACTTGCATCGAATAATAATGTAGGTTCCGAAGAGAGTAATAAAACTAATGAGAAAGAAAAGAGGGAAATGGAGAAGAGAAGGAGGGTTGTGGTTGTTCCTCATGAGGAGCTGAATGATGAAGGTAGACCACTGAATTTGAAGTTGGGTGAGCAGGTTTATCCTATAGCAGAAGACGAAGCTGATAAATTGGAA…
CqSPL8	AUR62002563-RA	Protein	MEAEMGGKTDVYCSAVMPVSDPKAVGKKTLEWDLNDWKWDGDLFLAAPLNTTHTPLDCRSKQLFPLGPELASNNNVGSEESNKTNEKEKREMEKRRRVVVVPHEELNDEGRPLNLKLGEQVYPIAEDEADKLEGKSVKKSKSAGTGTSQPACQVEGCTADLSNAKDYHRRHKVCEVHSKVSEAFVGNVIQRFCQQCSRFHALPEFDEGKRSCRRRLAGHNKRRRKTLPETSPNVGSLTDEKSSGYLLVSLLRILSNLHSNGSDETKDQDLISHLLRNLASQVSGSNLPELQQGSQSLHNAGISIGVPEKNPSSAQELCQAVPSAEARIGLLTRENQHQKEKTQCASQPGIFHPTDGSIATKGSVPGAYLGIDLNNVYDDSQECVDIPGNGHGSIACAFR…
CqSPL9	AUR62011728-RA	CDS	ATGATGGAACAAGCTCACCGGCTCTCTGAATTGAGAAAGAGGGGTATTGAATGGGATTTGAATGACTGGAAATGGGATGGTGACCTATTTATAGCCACCCCTTCCAACTCTCAAGGTCAGCAATTCATTCCACTTGTTCCTGTTCCCGGCAATTCCTCTAACACTTCGTCGTCGTGCTCTGATGATGTTGATGATGGAACTGGAAGGAGGGATTTGGAGAGGAAGAGGAGGGTTTTTGTTGTTGACCAAGACTCTTTGGAGGAAGCTGCTCCCTTGACTTTAAAGCTTGGTGTTCCTCACAGGGAAAGGGACCATTGGGAGACCTCCACTGCCAAGAAGACTAAGTTGCCCTCGACTTCTTCCACTCGCGCCGTTTGCCAGGTTGAGGACTGTGAAGCT…
CqSPL9	AUR62011728-RA	Protein	MMEQAHRLSELRKRGIEWDLNDWKWDGDLFIATPSNSQGQQFIPLVPVPGNSSNTSSSCSDDVDDGTGRRDLERKRRVFVVDQDSLEEAAPLTLKLGVPHRERDHWETSTAKKTKLPSTSSTRAVCQVEDCEADLTKAKDYHRRHKVCELHSKATKALVANVMQRFCQQCSRFHALQEFDEGKRSCRRRLAGHNKRRRKTQPETAVQGNSMDDQTNSVLLMSLLRILSNMHGNNRANQTTDQDLVAQLLKSLANPSGLHSGKGLSGLLHESQKLLNGGMATGNGHSEKMSAYLSNDQQNTPRVIDQHVQLPDSEIPRKGLYPANSRGSEIQAVSLEEPKSLFPIKDSPPAYSETTEGRMKLNNFDLNDAYVDSDDGMEDLERSPVNENFATGSVDFPSW…
CqSPL10	AUR62032118-RA	CDS	ATGATTTTGATTGTGTTTTCTGGTGCTAAACATCAAATTAAGAATTTAATTGCAAATTTTTGTTTGGGGATTTCATATGTGGTGTTTGGGATATTGATCTTGTTATATATTATGGAATCCTGGTGGTTTGATTCATTGGATAAGGGTTTTGAATCAAATGAAGCCATCTCTCAATCTGATGCAATTGTTAGAGGTAAAAATGTGTTAATAGGATGGGAACATAAAATCACTAATGAGGATAGTGTGCTAACCCCTAGTCAACAATCCGTCGAAAATCGTAGTTATTCTGAATTGGGTATTGCAGAAATGGTAAGAATACAATGTCCTACTGATTCAACAAGGAATGAGTTAGAGGATAATGGTAGTGTTGGAGATTTTTATAGCTCTTATGTTACTACT…
CqSPL10	AUR62032118-RA	Protein	MILIVFSGAKHQIKNLIANFCLGISYVVFGILILLYIMESWWFDSLDKGFESNEAISQSDAIVRGKNVLIGWEHKITNEDSVLTPSQQSVENRSYSELGIAEMVRIQCPTDSTRNELEDNGSVGDFYSSYVTTNAFSGDDESSSKFSSSVMDSSSRESSLIDLKLGGFGDNPNSSSTRTATAHVLSSADSPTPPKRARVSSQAVHCQVYGCHKDLSSAKDYHKRHKVCDVHSKTPKVIVNGIEQRFCQQCSRFHLLGEFDDGKRSCRKRLAGHNERRRKPQVGFSNRNGRSFQSYTGSNFQGFTPTSTSFICQDILPRGISHTVKYGTNDWVKHIKVEDGTGCTQMPTYSCINRQLQPKSILPPQDFEKQFPFIDNTNNTGTQFPFGKNVNQHTPVIVS…
CqSPL11	AUR62003425-RA	CDS	ATGGAGTGGGACTCTAAATCATGTGCTTGGAATGGTGTGAGTAAGGTGGAGTTTCAAGATAATGGTTACCATCACCATCTGGCTACGTTAGCAGGTTCGAGTGGCACCGGAATTAGTAACATGTTTTCAGTGGATCTGAAGCTGGGAAGATTGGGAGATATGAGAGATCTATCTATGGATACCTTAAAGAATTCAATGCCTTTGAATATGGCTTCTTCGTCGTCTCCTTCACCGGTTTTGGCGCTTTCAAAGAGGGGAAGGCCACGCAACAGCGGCGCCCAAAGTACTGTTATTTGCTCGGTTGATGGGTGTGCTTCTGACCTTAATCAATGCAGGGAATATCATCGCCGCCATAAGGTATGTGAGAGGCACTCCAAGACGCCTGTTGTTCTTGTTGGT…
CqSPL11	AUR62003425-RA	Protein	MEWDSKSCAWNGVSKVEFQDNGYHHHLATLAGSSGTGISNMFSVDLKLGRLGDMRDLSMDTLKNSMPLNMASSSSPSPVLALSKRGRPRNSGAQSTVICSVDGCASDLNQCREYHRRHKVCERHSKTPVVLVGGKEQRFCQQCSRFHSLEEFDEVKRSCRKRLDGHNRRRRKRQPETFYMPDSAGGVLSSHTADGMLQYSCPQMHTVNWPTMSQQPDLYFQNNQETIYQPLLNDVAPTGSRRGGLKVSPDNSGCALSLLSRYSSQSSDIRVGPAMQPTVMSSATAQGSSTSLHLNNSYQLPCSQGLDDIESSASLSSSSNTNAPNIGGFHTGHAGYRENSSRIFPFGWE
CqSPL12	AUR62013707-RA	CDS	ATGCAAATCCCCAAAACCGAACCGGATCTTTTTACGAACCGTCCCATTGGTTTGAACTTAGGCCGGCGTACTTACTTCTCCGCCGATGATGACCTCGTCAGCCGGCTCTACCGCCGGTCTAGGGCGGTCGAACCGGCGTTGCACTCACCTAAATGTCAAGCTGAAGGTTGTAATGCTGACCTTAGCCATGCTAAGCATTACCACCGTCGTCATAAGGTTTGCGAGTTTCACTCTAAAGCTTCTACAGTAATCGCCGCCGGGTTAACTCAGCGTTTCTGCCAGCAGTGCAGCCGGTTTCATCTGCTATCGGAATTTGATAATGGGAAGAGAAGTTGCCGGAAAAGATTGGCTGATCACAATCGCCGACGTCGAAAATCGAATAATCAACGGATTACTTCT…
CqSPL12	AUR62013707-RA	Protein	MQIPKTEPDLFTNRPIGLNLGRRTYFSADDDLVSRLYRRSRAVEPALHSPKCQAEGCNADLSHAKHYHRRHKVCEFHSKASTVIAAGLTQRFCQQCSRFHLLSEFDNGKRSCRKRLADHNRRRRKSNNQRITSTAPSMSSGENAQSSPSQTILRSPSDSGMNSSSSVTIAVSPPRVSFDSSFMQVRSFE
CqSPL13	AUR62042534-RA	CDS	ATGGAAGAGGTGGGAACACAAGTGGCTTCCCCCTTGTATATACACCAGAACATAGGTGGGAGGTTTTGTGAGGGTGCTTTGATCGGTGCAAAGCGTAGTCTTTGTTATAATTCTGGTAGTAATCATCACCAACAGCAACAGCAACACTCACAAATCCATCGTTCTGGGCATGGATGGAATCCCAAGGATTGGGAGTGGGATAGTTCCCATTTCTTAGCTAGAAGTAGACCTCTTGAATCTGATCGGCTTCGTCTGGGTAGTCTTCATGAGGTATCGACTCCTAATAACAAGGAAGTTGTCAACCCTGTTTTAAGCTCTTCCTTTACCTCGAAGAGCAGCAGCCCTCCTCATGATGATCAACAAGGTGGAAATAGTCTTCGATTACAGCTAGGTGGGGTA…
CqSPL13	AUR62042534-RA	Protein	MEEVGTQVASPLYIHQNIGGRFCEGALIGAKRSLCYNSGSNHHQQQQQHSQIHRSGHGWNPKDWEWDSSHFLARSRPLESDRLRLGSLHEVSTPNNKEVVNPVLSSSFTSKSSSPPHDDQQGGNSLRLQLGGVGDNNGTGTSFNKTSVGNVQSSNSTEEPVSSLRPNKKVRSGSPGGGNYPMCQVDSCSEDLSKSKDYHRRHKVCELHSKATKALVGKQMQRFCQQCSRFHPLAEFDEGKRSCRRRLAGHNKRRRKTQAEDTTSPAIQPTDSHKTGYGNLDIVNLLTVLARGQGALGQSNMDVDAASRSTTNLLAVLSATLAASSPGSLAFFSQKSNPGSCVDKNKSTTMDKDTGSDACKKPSIELQSLGGERSSSSYQSPTEDSDSQVQDTRTNLPLQ…
CqSPL14	AUR62024322-RA	CDS	ATGGGTTCCAACTACATGACCGTTGAAGGGTCTTCAACAGTCTCTTCTGGGTTGTCTGATTCAATCAACGGACTTAAATTTGGTCAGAAAATCTACTTTGAGGATGGAGGAAAGGCGGTGTTGCAAAGCGGGCAGCCGCCACGGTGTCAAGTAGAAGGGTGTAATACAGATCTTAGTGATGCAAAGACTTATTATTCAAGGCATAAAGTTTGTGGAATGCACTCTAAATCACCTATTGTTATTGTTGCTGGTATTGAGCAGCGTTTTTGCCAGCAGTGTAGCAGATTTCATCGGCTTCCTGAATTTGACCAAGGAAAACGAAGCTGTCGCAGACGCCTTGCTGGTCATAATGAACGTCGAAGAAAACCACCACCTGGATCTTTGTTATCATCACGTTTG…
CqSPL14	AUR62024322-RA	Protein	MGSNYMTVEGSSTVSSGLSDSINGLKFGQKIYFEDGGKAVLQSGQPPRCQVEGCNTDLSDAKTYYSRHKVCGMHSKSPIVIVAGIEQRFCQQCSRFHRLPEFDQGKRSCRRRLAGHNERRRKPPPGSLLSSRLGRLSSSFFGDNTSKNGGFLLDFSSYSRQSEKDLWPGSETSEQVSGSQSRSIMWPGHSEDHPSKMYLHGSASESSYSFPSGECITGVSSDSSCALSLLSNQSWGSRNSSSGTALGNSMNVDGTPVSQCNAAHGVTVAHFPNSSSSWGYKGNNDASCGSDGVPSGHLGLGQISQPHYNGQFHGVLLMDHVQDGGRQYMDVDHSRAYNSNNTNHVDWSL
CqSPL15	AUR62042853-RA	CDS	ATGGATTTACCTCCGTTGACTGGCGGAGGTGAAGAATCGGGTGCGCCATTTGAGTGGAGTGATCTATTTGACTTTACAATCGACGATCAATTACTGCTTAATCTGGATGTTTCCGATCACCCGAAGGAGCAGCCACCGGTGCTACTACCGCCGGTAACGAACGCGGAGGATAATGGAAAGACCGTTGCGGTAAATGGAGGTGAATCAGGGTCGTCCGATCGGGTGCGAAAGCGAGACCCGAGGATGATTTGCAAGAATTTTTTGGCGGGGAGGGTGCCGTGCGCTTGTCCAGAGTTGGATGCATTGATGGCGGAGGAGGAGGAAGAAGAGGCCGGTCCTGGAAAGAAGCGGCCGAGGATGGGGCGGACACCGGGTGTAGCGAAGTGTCAGGTGCCCGGG…
CqSPL15	AUR62042853-RA	Protein	MDLPPLTGGGEESGAPFEWSDLFDFTIDDQLLLNLDVSDHPKEQPPVLLPPVTNAEDNGKTVAVNGGESGSSDRVRKRDPRMICKNFLAGRVPCACPELDALMAEEEEEEAGPGKKRPRMGRTPGVAKCQVPGCEVDIRELKGYHRRHRVCLVCANATSVVIEDFDEGKRSCRRKLERHNNRRRRKSADYRGTVEKEPQGDVQTEDVFSDGEAGKENAWSGGQIEKEDSKDKTLSNLCSALESQNIESDSNLTFTPVDKVVDNLEREYSPPSDTKSAYTSACPTGRISFKLYDWNPAEFPRRLRHQIFQWLASMPVELEGYIRPGCTILTVFVSMPQYMWVKLFEDPVSYVQNSVGHGGILSGRGAALVYLNDLRFRVMREGASVMKVKVAVRAPRLHY…
CqSPL16	AUR62029984-RA	CDS	ATGGAGGCTGAGATGGGAGGGAAAGCTGATGTTTATAGTTCAGCGGTGATGCCGGTGTCTGACCTGAAAGCAGTAGGAAAGAAGACTTTGGAATGGGATTTGAATGATTGGAAATGGGATGGTGATCTTTTTCTTGCCACTCCATTGAATACTACTCATACACCTTTAGATTGTAGAAGTATACAGCTTTTTCCCCTTGGACCAGAACTTGCAACGAACATTAATGTAGGTTCCGAAGAGATCAGTAAAACTAATGAGAAAGGAAAGAGGGAAATGGAGAAGAGAAGGAGGTTTGTGGTTGTTCCTCATGAGGAGGTGAATGAAGAAGGTAGACCATCGAATATGAAGTTGGGTGAGCAGGTTTATCCTATAGCAGAAGATGAAGCTGATAAGTTGGAA…
CqSPL16	AUR62029984-RA	Protein	MEAEMGGKADVYSSAVMPVSDLKAVGKKTLEWDLNDWKWDGDLFLATPLNTTHTPLDCRSIQLFPLGPELATNINVGSEEISKTNEKGKREMEKRRRFVVVPHEEVNEEGRPSNMKLGEQVYPIAEDEADKLEGKSVKKSKSLGTGTSQPACQVEGCTADLSNAKDYHRRHKVCEVHSKVSEAFVGNFMQRFCQQCSRFHNLPEFDEGKRSCRRRLAGHNKRRRKTLSETSPNGGSLTDEKSAGYLLVSLLRILSNLHSNGYDETKDQDLLSHLLRNLASQVSGSNLPELQQGFQRVLNAGISVGIPEKNPSSAQELCQAVPSAEAHIGLLTRENQHQKEKTQYASQPGIFHPADGSIATKGSLPGAYLGIDLNNVYDDSQEFVDIPGNGHGSIACAYW…
CqSPL17	AUR62029983-RA	CDS	ATGGAGGCTGGGATGGGAGGGATAACCGATGTTTATAGTTCAGCGGTGTTGCCGGTGTCTGACCCGAAAGCAGTAGGAAAGAAGACTTTGGAATGGGATTTGAATGATTGGAAATGGGATGGTGATCTTTTTCTTGCCACTCCATTGAATACTACTCATACACCTTTAGATTGTAGAAGTAAACAGCTTTTTCCCCTTGGACCGGAACTTGCAATGAACAATAATGTAGGCTCCGAAGAGATCAGTATAACTAATGAGAAAGGAAAGAGGGAAATGGAGAAGAGAAGGAGGGTTGTGGTTGTTCCTCATGAGGAGCTGAATGAAGAAGGTAGACCACTGAATTTGAAGTTGGGTGAGCAGGTTTATCCTATAGCAGAAGATGAAGCTGATAAATTGGAA…
CqSPL17	AUR62029983-RA	Protein	MEAGMGGITDVYSSAVLPVSDPKAVGKKTLEWDLNDWKWDGDLFLATPLNTTHTPLDCRSKQLFPLGPELAMNNNVGSEEISITNEKGKREMEKRRRVVVVPHEELNEEGRPLNLKLGEQVYPIAEDEADKLEGKSVKKSRSAGTGTSQPACQVEGCMANLSNAKDYHRRHKVCEVHSKVSEAFVRNVMQRFCQQCSRFHALPEFDEGKRSCRRRLAGHNKRRRKTLPETSPNVGSLTDEKSAGYLLVSLLRILSNLHSNGSDETKDQDLISHLLRNLASQVSGSNLPELQQGSQRLLNAGISVGIPEKNPSSAQELCQAVPSAEAHIGLLTRENQHQKEKTQYASQPGIFHPADGSIATKGSVPRAYLGIDLNNVYDDSQECVDIPGNGHGSIACAYW…
CqSPL18	AUR62019452-RA	CDS	ATGATGGTTGTGGTTCAATCGAACCCCTTATTTAAGATTGCGGTGGGAAGAGAAGAGAGAGGGAAGGTCGTCGGCGAAATTTGGGGTTGTAGAGTCGCCGGCGGGGGGAACGAGGAACCATCTCTAGTCTTGGGCCGAAGCGACAAGCGGTGGCAGTTAAGGGGAGGGGGAAAGGGTGGAGATGGAGGAGATGGAGGAGGTAGTGGTGGACTATTGCTGGGGCTGGCTCGTTGTCAAGCTGAGAAGTGCACGGTGGATCTAACCGAAGCAAAGCGTTACCACCGCCGTCATAAGGTGTGTGAGCACCATGCTAAGGCCCCTTCTGTGCTTGTTTCCGGCCTCCGCCAACGCTTCTGCCAGCAATGTAGCAGGTTTCATGAGCTATCTGAGTTCGATGAG…
CqSPL18	AUR62019452-RA	Protein	MMVVVQSNPLFKIAVGREERGKVVGEIWGCRVAGGGNEEPSLVLGRSDKRWQLRGGGKGGDGGDGGGSGGLLLGLARCQAEKCTVDLTEAKRYHRRHKVCEHHAKAPSVLVSGLRQRFCQQCSRFHELSEFDETKRSCRRRLAGHNERRRKSASESQGEGGSTSSQSKGSNLQLRTGDQAQLSYSGNNNNNCTSSYKQFQIR
CqSPL19	AUR62007890-RA	CDS	ATGGATTCTTGGAAACATATGGGATGTGAATTTAAACCCATGTTTAATGGTGAAACTTACCCATTAATTTCTAATACTCAAGCACTTGAGAGAATGGATTTAATGGATTTGGGGTTTGCTGATGATATTAGGAAATCATATTCAATTTCTAGTGAACCAAGTGGGGAGGTTTTTAGTGATGAAATTGGTACAGATTATCCCCAATTTGGTGAAGAATCTAATCATCAACAAGATTTTCCACTTGTTGATTTGAAGTTGGGTAGGTTGGAAGATGGTGGAATTGATAAAGATAGTGAATTTTCAAAGTTTAATGCAGCTGAATCATCTGTTAGGCTGTCTTCTCCGGCAAAGAAAGCTCGGTCTTCGATGTCGAGTAATCGATCTTCCAATTGTCAAGTT…
CqSPL19	AUR62007890-RA	Protein	MDSWKHMGCEFKPMFNGETYPLISNTQALERMDLMDLGFADDIRKSYSISSEPSGEVFSDEIGTDYPQFGEESNHQQDFPLVDLKLGRLEDGGIDKDSEFSKFNAAESSVRLSSPAKKARSSMSSNRSSNCQVLGCNKDLSSFKSYYKRHKVCDVHTKTPKVIVDGIEKRFCQQCSRFHLLAEFDDTKRSCRRRLSAHNKRRRKPQLASEPGSGIIDFSSSLAFPEVMPSVYLGPSKYEEGIDNSIKSSNFLLQMGCVGEKINKFPANVKDDIAGFAKPTNETLSNIQQTSRALSLLSAQSHSISSQLLETASATLTNRGNHADSNPGHSLNHSAGIFNKVSASGPHEPGIYSMEEDGPTMINPNNSSTVGLHLPNDGISRPGLRNTDCHHPKERGIIL…
CqSPL20	AUR62005629-RA	CDS	ATGAGTGCGATTTCGATGATGGAATTGAATGCAAAAAGTCCCTTCCTGTGGGACTGGGAGAACTTAGTCATGTTTAACACAAAAGCAGCTGAAACACCAAAAAAATTGCAGTCAGACTCTGAAATCGAGGGAATAGAAGGATTTGAAGTCGGGTCTTTCTATTCTTCTGGTGGTCGTAGTGATGGTGGTACGGGTTCTGATCTGGGATATGTTTCCTCGTCGAAGAGCTCAAAATCAGCTTCTGTTGATTCATCCGCAGACAGAGAGTTCAAAGGAAACCAAATTTCATTGGAGGCAACCGATTGTTTCCAACAGGATCTTAGAGGCCAGAGAGATTTGGTTAATACTTCAGGGACAACAAGAGCATCACCAACAATTGAAAGCTCTGTGGCTTCTGGT…
CqSPL20	AUR62005629-RA	Protein	MSAISMMELNAKSPFLWDWENLVMFNTKAAETPKKLQSDSEIEGIEGFEVGSFYSSGGRSDGGTGSDLGYVSSSKSSKSASVDSSADREFKGNQISLEATDCFQQDLRGQRDLVNTSGTTRASPTIESSVASGESLIALELGKRTYFEDVSGASNVKNTARSSIPPDSVAKKTKSSSPSIENPRCQVEGCNLDLSSAKDYHRKHRVCENHSKSPKVVINGLERRFCQQCSRFHSLSEFDQKKRSCRRRLSDHNARRRKPKPEVIQFNSMRLTSSLYEGRNQLNFAFDQVPMHQTGHGTWDSARESKVTLVKPGFFTTMKTGGTDQLLSTHSGLPSPTTKVSPVSTQLLPSKGVPSDVFQRGLPVSVAPSNLTAAQDFRALSLLSTSSWGSCDPEPPALN…
CqSPL21	AUR62005645-RA	CDS	ATGGGCTATAAACTTACAAAAAATTACTGTGACTTGGCTGAGTTGAAGAAGGGAGGAATTGCTACTATTTCAGCCATTTTTGGGTCCTCTAGCTTTGATACAGAGAAGGCAATAGGAGAGAGGCTTGTGGATTTGAAACTTGGTAGGTTAGGTGACTTTGGAAAAGGATTAGTGAACAACTTCAAGGGTCATTCAAATTCTATTATGGACCCATTTTCACCAACAGCTGGATCATCAAAAAGGCCCCGAACGCCAGGTACCACTAGCCAAGTGGTTTCGTGCTTAGTGGATGGATGCAAGGCCGACCTTAGTAAATGCAGGGACTACCACCGACGCCATAAAGTTTGTGAGATGCACTCCAAGACCCCAAGAGTTACAATTGGGGGCAATGAACAACGC…
CqSPL21	AUR62005645-RA	Protein	MGYKLTKNYCDLAELKKGGIATISAIFGSSSFDTEKAIGERLVDLKLGRLGDFGKGLVNNFKGHSNSIMDPFSPTAGSSKRPRTPGTTSQVVSCLVDGCKADLSKCRDYHRRHKVCEMHSKTPRVTIGGNEQRFCQQCSRFHPLGEFDEGKRSCRKRLEGHNRRRRKPQPEPLPVNQGNFFSASQGSRFLAFSNQPIIPATSVVTTAWSGAVKSESNPTLYNSAAPSSYSQAYRGRQFPFLQVPESPLTGVSSAVIDSDRALSLLSSNAETPEMGLGHTFHHPSLVNPTRAMLSSLHYNSVPSQYPGSSQGHGMEGHPTGSGLFSDLRSSNSLCQDVFQNNTGASSTSGGHQTLSFSWE
CqSPL22	AUR62029416-RA	CDS	ATGGAGTGGGACTCTAAATCATGTGCTTGGAATGGTGTGAGTAAGGTGGAGTTTCAAGATAATGGTTACCATCATCATCTGGCTACGTTAGCAGGTTCGAGTGGCACCGGAATTAATAACATGTTTTCAGTGGATCTGAAGCTGGGAAGATTGGGAGATATGGGAGATGTATCTATGGATACCTTAAAGAATTCAATGCCTTTAAATATGGCTTCTTCGTCTTCTCCTTCACCGGTTTTGGCGCTTTCAAAGAGGGGAAGGCCAGGCAACAGCGGCGCCCAAAGTACTGTTATTTGCTCGGTTGATGGGTGTGCTTCTGACCTTAATCAATGCAGGGAATATCATCGCCGCCATAAGGTATGTGAGAGGCACTCTAAGACGCCTGTTGTTCTTGTTGGT…
CqSPL22	AUR62029416-RA	Protein	MEWDSKSCAWNGVSKVEFQDNGYHHHLATLAGSSGTGINNMFSVDLKLGRLGDMGDVSMDTLKNSMPLNMASSSSPSPVLALSKRGRPGNSGAQSTVICSVDGCASDLNQCREYHRRHKVCERHSKTPVVLVGGKEQRFCQQCSRFHSLEKFDEVKRSCRKRLDGHNRRRRKRQPETFNMPDSAGGVLSSQTADGMLQYSCPQMHTVNWPTMSQPDLYFQNNQETIYQPLLNDVAPTGSRRGGLRVSPDNSGCALSLLSRYSSQSSDIRVGPVMQPTVMSSATAQGSSTSLHLNNSYQLPCSQGLDDIESSASLSSSSNTNAPNIGGFHTGHAGFRENTRIFPFGWE
CqSPL23	AUR62039662-RA	CDS	ATGGAATCCTGGTGGTTTGATTCATTGGATAAGGGTTTTGAATCAAATGAAGCAATCTCTCAATCTGATTCAATTATTAAAGGTAAAAATGTGTTGATAGGTTGGGAACATAAATCCCCTCTTAGCAATGAGGATAGTGTGTTAACCCCTAGTCAACGATCAGTCGAAAATCGTAGTTTTTCTGAATTGGGTATTGCAGAAGTGGTAAGAAGACAATGTCCTACTGATTCAACAAGGAATGAGTTAGAGGATAATGGTAGTGATGGAGATATTTATAGTTCTTATGTTACTACTAATGCCATTTCTGGAGATGATGAATCAAGTTCTAAATTTTCAAGCTCGGTTATGGACTCAAGTAGCCGTGAATCACCACTCATTGATTTGAAATTGGGTGGATTT…
CqSPL23	AUR62039662-RA	Protein	MESWWFDSLDKGFESNEAISQSDSIIKGKNVLIGWEHKSPLSNEDSVLTPSQRSVENRSFSELGIAEVVRRQCPTDSTRNELEDNGSDGDIYSSYVTTNAISGDDESSSKFSSSVMDSSSRESPLIDLKLGGFGDNPNSSSTRTATAHVLSSADSSTPPKRVRVISQAVHCQVYGCHKDLSSAKDYHKRHKVCDVHSKTPKVIVNGIEQRFCQQCSRFHLLGEFDDGKRSCRKRLAGHNERRRKPQVGFSNRNGRSFQSYTGSNFQGFTPTSTSFICQDILPRGISHTVKYGTNDWVKHIKVEDGTGCTQTPTYSCINRQLQPKSILPPYDFEKQFPFIDNTNNTGTQFPFGKNVNQHTPEIVSHSLFQTNSPRNEDLALLDAASTVQELAGISESGCA…
