# Supplementary material for: Genome-wide identification and expression analysis of the SPL transcription factor family and its response to abiotic stress in Quinoa (Chenopodium quinoa)
Source: BMC Genomics. 2022 Nov 25;23:773. doi: 10.1186/s12864-022-08977-9 (PMC9701020; doi:10.1186/s12864-022-08977-9)
Supplement: Supplementary file 3 — Additional file 3: Supplementary Table S2. Analysis and distribution of conserved motifs in Chenopodium quinoa and other plants SPL proteins. [file 12864_2022_8977_MOESM3_ESM.xls]

## Sheet: Chenopodium quinoa
Supplementary Table 2 Analysis and distribution of conserved motifs in Chenopodium quinoa and other plants SPL proteins.
Motif	Width	Best possible match
1	50	YHRRHKVCEVHSKTPKVJVGGIEQRFCQQCSRFHLLPEFDEGKRSCRRRL
2	50	RTGRIVFKLFGKDPNDLPHQLRTQILDWLSHKPSDJEGYIRPGCIVLTIY
3	21	SSQSPRCQVEGCNADLSSAKD
4	14	AGHNKRRRKPQPET
5	43	EBILDALLEDPGMVGIGAWENARDSTGLTPKDYAYLRGHNHYI
6	21	NFFPIIIAEPEICSEIRMLER
7	26	LTCRPVVMSLVTIAVVCVCVALLFKS
8	41	VDTGNHASVENALSEMPLLHTAVQRNSRSMVEFLLRYIPKK
9	49	PRISSISPIAVPAGQTVQLVVKGSNLSGPTTRLLCAIEGKYLVQDVCKS
10	41	WEELCYDMSSSLSRLLSLSDDPFWKTGWIYTRVQQSAAFIC

## Sheet: other plants
Supplementary Table 2 Analysis and distribution of conserved motifs in Chenopodium quinoa and other plants SPL proteins.
Motif	Width	Best possible match
1	50	YHRRHKVCEVHSKTPKVJVGGIEQRFCQQCSRFHLLPEFDEGKRSCRRRL
2	50	RTGRIVFKLFGKDPNDLPHQLRTQILDWLSHKPSDJEGYIRPGCIVLTIY
3	21	SSQSPRCQVEGCNADLSSAKD
4	14	AGHNKRRRKPQPET
5	43	EBILDALLEDPGMVGIGAWENARDSTGLTPKDYAYLRGHNHYI
6	21	NFFPIIIAEPEICSEIRMLER
7	26	LTCRPVVMSLVTIAVVCVCVALLFKS
8	41	VDTGNHASVENALSEMPLLHTAVQRNSRSMVEFLLRYIPKK
9	49	PRISSISPIAVPAGQTVQLVVKGSNLSGPTTRLLCAIEGKYLVQDVCKS
10	41	WEELCYDMSSSLSRLLSLSDDPFWKTGWIYTRVQQSAAFIC
