# Supplementary material for: Genome-wide identification and expression analysis of the SPL transcription factor family and its response to abiotic stress in Quinoa (Chenopodium quinoa)
Source: BMC Genomics. 2022 Nov 25;23:773. doi: 10.1186/s12864-022-08977-9 (PMC9701020; doi:10.1186/s12864-022-08977-9)
Supplement: Supplementary file 4 — Additional file 4: Supplementary Table S3. The tandem duplication events of CqSPL genes. [file 12864_2022_8977_MOESM4_ESM.xlsx]

## Sheet: The tandem duplication events.
Supplementary Table 3 The tandem duplication events of CqSPL genes.
Gene Name	Gene ID	Group	CHR	start	end	Gene Name	Gene ID	Group	CHR	start	end
CqSPL16	AUR62029984-RA	Ⅱ	Chr11	64952578	64960077	CqSPL17	AUR62029983-RA	Ⅱ	Chr11	64968685	64987082
