# Supplementary material for: Genome-wide identification and expression analysis of the SPL transcription factor family and its response to abiotic stress in Quinoa (Chenopodium quinoa)
Source: BMC Genomics. 2022 Nov 25;23:773. doi: 10.1186/s12864-022-08977-9 (PMC9701020; doi:10.1186/s12864-022-08977-9)
Supplement: Supplementary file 5 — Additional file 5: Supplementary Table S4. The 7 pairs of segmental duplicates in C. quinoa SPL genes. [file 12864_2022_8977_MOESM5_ESM.xls]

## Sheet: The segmental duplicates.
Supplementary Table 4 The 7 pairs of segmental duplicates in C. quinoa SPL genes.
CqSPL Gene Name	CqSPL Gene ID	Subfamily	Location		CqSPL Gene Name	CqSPL Gene ID	Subfamily	Location
CqSPL4	AUR62028905-RA	VII	Chr06	=	CqSPL11	AUR62003425-RA	II	Chr09
CqSPL3	AUR62028919-RA	V	Chr06	=	CqSPL20	AUR62005629-RA	V	Chr14
CqSPL1	AUR62004146-RA	III	Chr01	=	CqSPL12	AUR62013707-RA	III	Chr10
CqSPL7	AUR62012061-RA	VIII	Chr07	=	CqSPL14	AUR62024322-RA	VIII	Chr11
CqSPL8	AUR62002563-RA	II	Chr07	=	CqSPL16	AUR62029984-RA	II	Chr11
CqSPL5	AUR62003075-RA	IV	Chr06	=	CqSPL10	AUR62032118-RA	IV	Chr08
CqSPL2	AUR62035190-RA	II	Chr03	=	CqSPL13	AUR62042534-RA	II	Chr10
