# Supplementary material for: Genome-wide identification and expression analysis of the SPL transcription factor family and its response to abiotic stress in Quinoa (Chenopodium quinoa)
Source: BMC Genomics. 2022 Nov 25;23:773. doi: 10.1186/s12864-022-08977-9 (PMC9701020; doi:10.1186/s12864-022-08977-9)
Supplement: Supplementary file 6 — Additional file 6: Supplementary Table S5. One-to-one orthologous relationships between Oryza sativa and Chenopodium quinoa. [file 12864_2022_8977_MOESM6_ESM.xlsx]

## Sheet: Solanum lycopersicum
Supplementary Table 5 One-to-one orthologous relationships between Solanum lycopersicum and Chenopodium quinoa.
Gene Name	Chromosome Position	Gene ID		SlSPL Gene ID	Chromosome Position
CqSPL1	Chr01	AUR62004146-RA	==	transcript:Solyc01g090730.3.1	1
CqSPL1	Chr01	AUR62004146-RA	==	transcript:Solyc10g018780.2.1	10
CqSPL5	Chr06	AUR62003075-RA	==	transcript:Solyc03g114850.3.1	3
CqSPL3	Chr06	AUR62028919-RA	==	transcript:Solyc05g015510.3.1	5
CqSPL4	Chr06	AUR62028905-RA	==	transcript:Solyc05g015840.3.1	5
CqSPL5	Chr06	AUR62003075-RA	==	transcript:Solyc05g012040.3.1	5
CqSPL7	Chr07	AUR62012061-RA	==	transcript:Solyc10g078700.2.1	10
CqSPL8	Chr07	AUR62002563-RA	==	transcript:Solyc05g053240.3.1	5
CqSPL9	Chr08	AUR62011728-RA	==	transcript:Solyc01g068100.3.1	1
CqSPL9	Chr08	AUR62011728-RA	==	transcript:Solyc05g053240.3.1	5
CqSPL12	Chr10	AUR62013707-RA	==	transcript:Solyc01g090730.3.1	1
CqSPL14	Chr11	AUR62024322-RA	==	transcript:Solyc10g078700.2.1	10
CqSPL16	Chr11	AUR62029984-RA	==	transcript:Solyc05g053240.3.1	5
CqSPL18	Chr12	AUR62019452-RA	==	transcript:Solyc07g053810.3.1	7
CqSPL19	Chr14	AUR62007890-RA	==	transcript:Solyc03g114850.3.1	3
CqSPL20	Chr14	AUR62005629-RA	==	transcript:Solyc04g045560.3.1	4
CqSPL20	Chr14	AUR62005629-RA	==	transcript:Solyc05g015510.3.1	5
CqSPL21	Chr14	AUR62005645-RA	==	transcript:Solyc05g015840.3.1	5
CqSPL19	Chr14	AUR62007890-RA	==	transcript:Solyc05g012040.3.1	5
CqSPL23	Chr16	AUR62039662-RA	==	transcript:Solyc03g114850.3.1	3

## Sheet: Sorghum bicolor
Supplementary Table 5 One-to-one orthologous relationships between Sorghum bicolor and Chenopodium quinoa.
Gene Name	Chromosome Position	Gene ID		SlSPL Gene ID	Chromosome Position
CqSPL2	Chr03	AUR62035190-RA	==	transcript:KXG25620	7
CqSPL4	Chr06	AUR62028905-RA	==	transcript:EER97011	2
CqSPL9	Chr07	AUR62012061-RA	==	transcript:EES14266	7
CqSPL9	Chr08	AUR62011728-RA	==	transcript:OQU86754	3
CqSPL21	Chr14	AUR62005645-RA	==	transcript:EER97011	2
CqSPL22	Chr15	AUR62029416-RA	==	transcript:EER97011	2

## Sheet: Arabidopsis thaliana
Supplementary Table 5 One-to-one orthologous relationships between Arabidopsis thaliana and Chenopodium quinoa.
Gene Name	Chromosome Position	Gene ID		SlSPL Gene ID	Chromosome Position
CqSPL2	Chr03	AUR62035190-RA	==	transcript:AT1G20980.1	1
CqSPL2	Chr03	AUR62035190-RA	==	transcript:AT1G76580.1	1
CqSPL5	Chr06	AUR62003075-RA	==	transcript:AT1G69170.1	1
CqSPL3	Chr06	AUR62028919-RA	==	transcript:AT1G27360.2	1
CqSPL7	Chr07	AUR62012061-RA	==	transcript:AT2G42200.1	2
CqSPL7	Chr07	AUR62012061-RA	==	transcript:AT3G57920.1	3
CqSPL9	Chr08	AUR62011728-RA	==	transcript:AT2G47070.1	2
CqSPL13	Chr10	AUR62042534-RA	==	transcript:AT1G76580.1	1
CqSPL13	Chr10	AUR62042534-RA	==	transcript:AT1G20980.1	1
CqSPL14	Chr11	AUR62024322-RA	==	transcript:AT2G42200.1	2
CqSPL14	Chr11	AUR62024322-RA	==	transcript:AT3G57920.1	3
CqSPL18	Chr12	AUR62019452-RA	==	transcript:AT1G53160.1	1
CqSPL18	Chr12	AUR62019452-RA	==	transcript:AT3G15270.1	3
CqSPL19	Chr14	AUR62007890-RA	==	transcript:AT1G69170.1	1
CqSPL20	Chr14	AUR62005629-RA	==	transcript:AT1G27360.2	1
CqSPL21	Chr14	AUR62005645-RA	==	transcript:AT5G50670.2	5

## Sheet: Vitis vinifera
Supplementary Table 5 One-to-one orthologous relationships between Vitis vinifera and Chenopodium quinoa.
Gene Name	Chromosome Position	Gene ID		SlSPL Gene ID	Chromosome Position
CqSPL2	Chr03	AUR62035190-RA	==	transcript:VIT_18s0122g00380.t01	18
CqSPL3	Chr06	AUR62028919-RA	==	transcript:VIT_01s0010g03710.t01	1
CqSPL4	Chr06	AUR62028905-RA	==	transcript:VIT_01s0010g03910.t01	1
CqSPL5	Chr06	AUR62003075-RA	==	transcript:VIT_01s0011g00130.t01	1
CqSPL4	Chr06	AUR62028905-RA	==	transcript:VIT_14s0068g01780.t01	14
CqSPL5	Chr06	AUR62003075-RA	==	transcript:VIT_17s0000g05020.t01	17
CqSPL8	Chr07	AUR62002563-RA	==	transcript:VIT_05s0020g00700.t01	5
CqSPL6	Chr07	AUR62042654-RA	==	transcript:VIT_05s0020g02160.t01	5
CqSPL7	Chr07	AUR62012061-RA	==	transcript:VIT_08s0007g06270.t01	8
CqSPL9	Chr08	AUR62011728-RA	==	transcript:VIT_07s0005g02260.t01	7
CqSPL11	Chr09	AUR62003425-RA	==	transcript:VIT_14s0068g01780.t01	14
CqSPL12	Chr10	AUR62013707-RA	==	transcript:VIT_15s0021g02300.t01	15
CqSPL13	Chr10	AUR62042534-RA	==	transcript:VIT_18s0122g00380.t01	18
CqSPL16	Chr11	AUR62029984-RA	==	transcript:VIT_05s0020g00700.t01	5
CqSPL14	Chr11	AUR62024322-RA	==	transcript:VIT_08s0007g06270.t01	8
CqSPL18	Chr12	AUR62019452-RA	==	transcript:VIT_12s0028g03350.t01	12
CqSPL18	Chr12	AUR62019452-RA	==	transcript:VIT_19s0014g02350.t01	19
CqSPL20	Chr14	AUR62005629-RA	==	transcript:VIT_01s0010g03710.t01	1
CqSPL21	Chr14	AUR62005645-RA	==	transcript:VIT_01s0010g03910.t01	1
CqSPL19	Chr14	AUR62007890-RA	==	transcript:VIT_01s0011g00130.t01	1
CqSPL21	Chr14	AUR62005645-RA	==	transcript:VIT_14s0068g01780.t01	14
CqSPL19	Chr14	AUR62007890-RA	==	transcript:VIT_17s0000g05020.t01	17
CqSPL22	Chr15	AUR62029416-RA	==	transcript:VIT_14s0068g01780.t01	14
CqSPL23	Chr16	AUR62039662-RA	==	transcript:VIT_01s0011g00130.t01	1
CqSPL23	Chr16	AUR62039662-RA	==	transcript:VIT_17s0000g05020.t01	17

## Sheet: Oryza sativa
Supplementary Table 5 One-to-one orthologous relationships between Oryza sativa and Chenopodium quinoa.
Gene Name	Chromosome Position	Gene ID		SlSPL Gene ID	Chromosome Position
CqSPL4	Chr06	AUR62028905-RA	==	transcript:BGIOSGA005075-TA	1
CqSPL9	Chr08	AUR62011728-RA	==	transcript:BGIOSGA003313-TA	1
CqSPL21	Chr14	AUR62005645-RA	==	transcript:BGIOSGA005075-TA	1

## Sheet: Zea mays
Supplementary Table 5 One-to-one orthologous relationships between Zea mays and Chenopodium quinoa.
Gene Name	Chromosome Position	Gene ID		SlSPL Gene ID	Chromosome Position
CqSPL4	Chr06	AUR62028905-RA	==	transcript:Zm00001d021056_T001	7
CqSPL21	Chr14	AUR62005645-RA	==	transcript:Zm00001d021056_T001	7
CqSPL22	Chr15	AUR62029416-RA	==	transcript:Zm00001d021056_T001	7
