# Supplementary material for: Genome-wide identification and expression analysis of the SPL transcription factor family and its response to abiotic stress in Quinoa (Chenopodium quinoa)
Source: BMC Genomics. 2022 Nov 25;23:773. doi: 10.1186/s12864-022-08977-9 (PMC9701020; doi:10.1186/s12864-022-08977-9)
Supplement: Supplementary file 7 — Additional file 7: Supplementary Table S6. Primers of sequences. [file 12864_2022_8977_MOESM7_ESM.xls]

## Sheet: Sheet1
Supplementary Table 6 Primers of sequences.
Group	Gene ID	Forward primer (5`- 3`)	Reverse primer (5`- 3`)
III	AUR62004146-RA	ATTTGATAACGGGAAGAG	GATGGAGACCTTAGAATAGV
II	AUR62035190-RA	GTCAGTCTCCATATTCTTAT	TAACTCCTCATAGCACAT
V	AUR62028919-RA	AGAGAGATTTGGTTAATAGT	AGCAGTATTCTTCACATT
IV	AUR62003075-RA	TTGTGATGGATTCTTGGA	CTTGTTGATGATTAGATTCTTC
I	AUR62042654-RA	GCAATGAATGTTAATGAC	ACCTTCTGATAGTTACTG
VIII	AUR62012061-RA	TCACCTATTGTCATTGTT	TTGAATACGAAGAGAAGT
II	AUR62011728-RA	CATAATGGTGAAGTTGTC	CAGAGTAATCTTGTTGTG
VII	AUR62003425-RA	TTCTGTCAAGGTATTCATC	ACTCTCAATATCGTCCAA
III	AUR62013707-RA	AACGGATTACTTCTACTG	ACTGATGATGATGAGTTC
VIII	AUR62024322-RA	ACGGTGTCAAGTAGAAGG	CCAGCAACAATAACAATAGGT
I	AUR62042853-RA	ACTACATCTATCCTCCTT	AAGCGACATAGTAATCAT
VI	AUR62019452-RA	GACTTCAAGCCAGAGTAA	ATTGTTTGTAAGAGGATGTG
IV	AUR62007890-RA	GCATTCTCTTAACCATTCAG	GTCCATCCTCTTCCATTG
V	AUR62005629-RA	TAATACTTCAGGGACAAC	GAATCAGGTGGAATAGAG
VII	AUR62005645-RA	CATAATCGTCGTAGAAGGA	TATTGGTTGGTTGCTGAA
	CqEF	GGTATTGGAACGGTGCCAGT	GGACTCGTGGTGCATCTCAA
