# Supplementary material for: Genome-wide identification and expression analysis of the SPL transcription factor family and its response to abiotic stress in Quinoa (Chenopodium quinoa)
Source: BMC Genomics. 2022 Nov 25;23:773. doi: 10.1186/s12864-022-08977-9 (PMC9701020; doi:10.1186/s12864-022-08977-9)
Supplement: Supplementary file 8 — Additional file 8: Supplementary Table S7. Cis-regulatory elements in the promoter region of SPL genes. [file 12864_2022_8977_MOESM8_ESM.xlsx]

## Sheet: cis acting elements
Supplementary Table S7. Cis-regulatory elements in the promoter region of SPL genes.
Category	Cis-regulatory elements	Sequence	Function	Number of genes	Gene name
Devolepment related elements	AAGAA-motif	gGTAAAGAAA		14	CqSPL12,CqSPL14,CqSPL16,CqSPL17,CqSPL19,CqSPL2,CqSPL20,CqSPL21,CqSPL23,CqSPL3,CqSPL4,CqSPL6,CqSPL7,CqSPL9
Devolepment related elements	as-1	TGACG		12	CqSPL1,CqSPL10,CqSPL13,CqSPL15,CqSPL19,CqSPL2,CqSPL20,CqSPL23,CqSPL5,CqSPL6,CqSPL8,CqSPL9
Environmental stress-related element	ARE	AAACCA	cis-acting regulatory element essential for the anaerobic induction	21	CqSPL1,CqSPL10,CqSPL11,CqSPL13,CqSPL14,CqSPL15,CqSPL16,CqSPL17,CqSPL19,CqSPL2,CqSPL20,CqSPL21,CqSPL22,CqSPL23,CqSPL3,CqSPL4,CqSPL5,CqSPL6,CqSPL7,CqSPL8,CqSPL9
Hormone responsive elements	ABRE	TACGGTC	cis-acting element involved in the abscisic acid responsiveness	18	CqSPL1,CqSPL10,CqSPL11,CqSPL12,CqSPL13,CqSPL15,CqSPL16,CqSPL18,CqSPL19,CqSPL20,CqSPL22,CqSPL23,CqSPL3,CqSPL4,CqSPL5,CqSPL6,CqSPL8,CqSPL9
Hormone responsive elements	AuxRR-core	GGTCCAT	cis-acting regulatory element involved in auxin responsiveness	3	CqSPL10,CqSPL2,CqSPL5
Hormone responsive elements	CGTCA-motif	CGTCA	cis-acting regulatory element involved in the MeJA-responsiveness	12	CqSPL1,CqSPL10,CqSPL13,CqSPL15,CqSPL19,CqSPL2,CqSPL20,CqSPL23,CqSPL5,CqSPL6,CqSPL8,CqSPL9
Light responsive elements	AAAC-motif	CAATCAAAACCT	light responsive element	1	CqSPL8
Light responsive elements	ACE	GACACGTATG	cis-acting element involved in light responsiveness	2	CqSPL13,CqSPL5
Light responsive elements	AE-box	AGAAACTT	part of a module for light response	8	CqSPL15,CqSPL2,CqSPL20,CqSPL21,CqSPL3,CqSPL6,CqSPL7,CqSPL8
Light responsive elements	ATC-motif	AGTAATCT	part of a conserved DNA module involved in light responsiveness	6	CqSPL1,CqSPL13,CqSPL15,CqSPL17,CqSPL7,CqSPL8
Light responsive elements	ATCT-motif	AATCTAATCC	part of a conserved DNA module involved in light responsiveness	6	CqSPL1,CqSPL11,CqSPL12,CqSPL16,CqSPL22,CqSPL6
Light responsive elements	Box 4	ATTAAT	part of a conserved DNA module involved in light responsiveness	18	CqSPL1,CqSPL13,CqSPL14,CqSPL15,CqSPL16,CqSPL17,CqSPL18,CqSPL19,CqSPL20,CqSPL21,CqSPL22,CqSPL23,CqSPL3,CqSPL4,CqSPL5,CqSPL6,CqSPL7,CqSPL9
Light responsive elements	Box II	CCACGTGGC	part of a light responsive element	1	CqSPL9
Light responsive elements	chs-CMA1a	TTACTTAA	part of a light responsive element	6	CqSPL10,CqSPL16,CqSPL20,CqSPL21,CqSPL4,CqSPL7
Light responsive elements	chs-CMA2a	TCACTTGA	part of a light responsive element	4	CqSPL1,CqSPL12,CqSPL23,CqSPL5
Light responsive elements	GA-motif	ATAGATAA	part of a light responsive element	2	CqSPL13,CqSPL8
Light responsive elements	Gap-box	CAAATGAA(A/G)A	part of a light responsive element	1	CqSPL14
Light responsive elements	GATA-motif	AAGATAAGATT	part of a light responsive element	10	CqSPL1,CqSPL11,CqSPL17,CqSPL20,CqSPL22,CqSPL23,CqSPL3,CqSPL4,CqSPL5,CqSPL8
Light responsive elements	G-box	CACGAC	cis-acting regulatory element involved in light responsiveness	17	CqSPL1,CqSPL10,CqSPL11,CqSPL12,CqSPL13,CqSPL15,CqSPL16,CqSPL18,CqSPL20,CqSPL22,CqSPL23,CqSPL3,CqSPL4,CqSPL5,CqSPL6,CqSPL8,CqSPL9
Light responsive elements	GT1-motif	GGTTAA	light responsive element	16	CqSPL10,CqSPL13,CqSPL14,CqSPL15,CqSPL17,CqSPL18,CqSPL19,CqSPL2,CqSPL20,CqSPL21,CqSPL22,CqSPL23,CqSPL3,CqSPL4,CqSPL5,CqSPL6
Light responsive elements	GTGGC-motif	CATCGTGTGGC	part of a light responsive element	1	CqSPL10
Light responsive elements	I-box	atGATAAGGTC	part of a light responsive element	7	CqSPL1,CqSPL10,CqSPL12,CqSPL16,CqSPL19,CqSPL5,CqSPL6
Light responsive elements	LAMP-element	CTTTATCA	part of a light responsive element	1	CqSPL10
Promoter related element	3-AF3 binding site	CACTATCTAAC	part of a conserved DNA module array (CMA3)	1	CqSPL20
Promoter related element	A-box	CCGTCC	cis-acting regulatory element	4	CqSPL1,CqSPL12,CqSPL7,CqSPL8
Promoter related element	CAAT-box	CCAAT	common cis-acting element in promoter and enhancer regions	23	CqSPL1,CqSPL10,CqSPL11,CqSPL12,CqSPL13,CqSPL14,CqSPL15,CqSPL16,CqSPL17,CqSPL18,CqSPL19,CqSPL2,CqSPL20,CqSPL21,CqSPL22,CqSPL23,CqSPL3,CqSPL4,CqSPL5,CqSPL6,CqSPL7,CqSPL8,CqSPL9
Promoter related element	CCGTCC motif	CCGTCC		4	CqSPL1,CqSPL12,CqSPL7,CqSPL8
Promoter related element	TATA-box	TACAAAA	core promoter element around -3 of transcription start	23	CqSPL1,CqSPL10,CqSPL11,CqSPL12,CqSPL13,CqSPL14,CqSPL15,CqSPL16,CqSPL17,CqSPL18,CqSPL19,CqSPL2,CqSPL20,CqSPL21,CqSPL22,CqSPL23,CqSPL3,CqSPL4,CqSPL5,CqSPL6,CqSPL7,CqSPL8,CqSPL9
Site-binding related elements	AT-rich element	ATAGAAATCAA	binding site of AT-rich DNA binding protein (ATBP-1)	9	CqSPL1,CqSPL11,CqSPL17,CqSPL20,CqSPL3,CqSPL5,CqSPL7,CqSPL8,CqSPL9
Site-binding related elements	HD-Zip 3	GTAAT(G/C)ATTAC	protein binding site	3	CqSPL2,CqSPL21,CqSPL4
Site-binding related elements	MBSI	aaaAaaC(G/C)GTTA	MYB binding site involved in flavonoid biosynthetic genes regulation	4	CqSPL10,CqSPL12,CqSPL3,CqSPL8
Site-binding related elements	Unnamed__1	CGTGG		14	CqSPL1,CqSPL10,CqSPL11,CqSPL12,CqSPL15,CqSPL16,CqSPL18,CqSPL19,CqSPL21,CqSPL4,CqSPL5,CqSPL6,CqSPL8,CqSPL9
Site-binding related elements	Unnamed__6	taTAAATATct		4	CqSPL14,CqSPL17,CqSPL19,CqSPL22
Other elements	ABRE2	CCACGTGG		3	CqSPL1,CqSPL12,CqSPL9
Other elements	ABRE3a	TACGTG		3	CqSPL11,CqSPL15,CqSPL22
Other elements	ABRE4	CACGTA		3	CqSPL11,CqSPL15,CqSPL22
Other elements	AC-II	CCACCAACCCCC		1	CqSPL23
Other elements	AP-1	TGAGTTAG		1	CqSPL22
Other elements	AT~TATA-box	#N/A	#N/A	19	CqSPL1,CqSPL10,CqSPL11,CqSPL12,CqSPL13,CqSPL14,CqSPL15,CqSPL17,CqSPL18,CqSPL19,CqSPL20,CqSPL21,CqSPL22,CqSPL23,CqSPL3,CqSPL4,CqSPL6,CqSPL7,CqSPL8
Other elements	AT1-motif	AATTATTTTTTATT	part of a light responsive module	3	CqSPL13,CqSPL19,CqSPL4
Other elements	AT-rich sequence	TAAAATACT	element for maximal elicitor-mediated activation (2copies)	1	CqSPL19
Other elements	Box III	atCATTTTCACt	protein binding site	2	CqSPL11,CqSPL19
Other elements	box S	AGCCACC		4	CqSPL11,CqSPL18,CqSPL22,CqSPL3
Other elements	CARE	CAACTCAC		3	CqSPL11,CqSPL15,CqSPL22
Other elements	CAT-box	GCCACT	cis-acting regulatory element related to meristem expression	8	CqSPL10,CqSPL13,CqSPL15,CqSPL16,CqSPL17,CqSPL18,CqSPL23,CqSPL8
Other elements	CCGTCC-box	CCGTCC		4	CqSPL1,CqSPL12,CqSPL7,CqSPL8
Other elements	circadian	CAAAGATATC	cis-acting regulatory element involved in circadian control	5	CqSPL11,CqSPL21,CqSPL22,CqSPL3,CqSPL4
Other elements	CTAG-motif	ACTAGCAGAA		4	CqSPL13,CqSPL2,CqSPL20,CqSPL3
Other elements	dOCT	CACGGATC		1	CqSPL14
Other elements	DRE	TACCGACAT	cis-acting element involved in dehydration, low-temp, salt stresses	2	CqSPL11,CqSPL22
Other elements	DRE core	GCCGAC		2	CqSPL18,CqSPL9
Other elements	ERE	ATTTCATA		15	CqSPL1,CqSPL11,CqSPL12,CqSPL13,CqSPL14,CqSPL15,CqSPL16,CqSPL17,CqSPL19,CqSPL2,CqSPL20,CqSPL23,CqSPL3,CqSPL4,CqSPL7
Other elements	F-box	CTATTCTCATT		1	CqSPL9
Other elements	GARE-motif	TCTGTTG	gibberellin-responsive element	2	CqSPL8,CqSPL9
Other elements	GCN4_motif	TGAGTCA	cis-regulatory element involved in endosperm expression	6	CqSPL10,CqSPL11,CqSPL12,CqSPL14,CqSPL15,CqSPL22
Other elements	HD-Zip 1	CAAT(A/T)ATTG	element involved in differentiation of the palisade mesophyll cells	2	CqSPL1,CqSPL12
Other elements	LTR	CCGAAA	cis-acting element involved in low-temperature responsiveness	8	CqSPL11,CqSPL14,CqSPL15,CqSPL18,CqSPL22,CqSPL23,CqSPL6,CqSPL9
Other elements	MBS	CAACTG	MYB binding site involved in drought-inducibility	14	CqSPL10,CqSPL11,CqSPL12,CqSPL13,CqSPL16,CqSPL17,CqSPL2,CqSPL20,CqSPL22,CqSPL3,CqSPL5,CqSPL7,CqSPL8,CqSPL9
Other elements	MRE	AACCTAA	MYB binding site involved in light responsiveness	10	CqSPL1,CqSPL10,CqSPL13,CqSPL17,CqSPL19,CqSPL2,CqSPL20,CqSPL5,CqSPL7,CqSPL8
Other elements	MSA-like	TCAAACGGT	cis-acting element involved in cell cycle regulation	2	CqSPL14,CqSPL9
Other elements	MYB	CAACCA		23	CqSPL1,CqSPL10,CqSPL11,CqSPL12,CqSPL13,CqSPL14,CqSPL15,CqSPL16,CqSPL17,CqSPL18,CqSPL19,CqSPL2,CqSPL20,CqSPL21,CqSPL22,CqSPL23,CqSPL3,CqSPL4,CqSPL5,CqSPL6,CqSPL7,CqSPL8,CqSPL9
Other elements	Myb-binding site	CAACAG		9	CqSPL1,CqSPL12,CqSPL14,CqSPL16,CqSPL21,CqSPL4,CqSPL7,CqSPL8,CqSPL9
Other elements	MYB-like sequence	TAACCA		16	CqSPL1,CqSPL10,CqSPL12,CqSPL14,CqSPL15,CqSPL16,CqSPL17,CqSPL18,CqSPL19,CqSPL20,CqSPL22,CqSPL23,CqSPL3,CqSPL4,CqSPL7,CqSPL9
Other elements	MYC	CAATTG		23	CqSPL1,CqSPL10,CqSPL11,CqSPL12,CqSPL13,CqSPL14,CqSPL15,CqSPL16,CqSPL17,CqSPL18,CqSPL19,CqSPL2,CqSPL20,CqSPL21,CqSPL23,CqSPL3,CqSPL4,CqSPL5,CqSPL6,CqSPL7,CqSPL8,CqSPL9
Other elements	O2-site	GTTGACGTGA	cis-acting regulatory element involved in zein metabolism regulation	5	CqSPL10,CqSPL13,CqSPL23,CqSPL6,CqSPL8
Other elements	P-box	CCTTTTG	gibberellin-responsive element	7	CqSPL1,CqSPL10,CqSPL15,CqSPL18,CqSPL19,CqSPL23,CqSPL5
Other elements	Sp1	GGGCGG	light responsive element	1	CqSPL18
Other elements	STRE	AGGGG		22	CqSPL1,CqSPL10,CqSPL11,CqSPL12,CqSPL13,CqSPL15,CqSPL16,CqSPL17,CqSPL18,CqSPL19,CqSPL2,CqSPL20,CqSPL21,CqSPL22,CqSPL23,CqSPL3,CqSPL4,CqSPL5,CqSPL6,CqSPL7,CqSPL8,CqSPL9
Other elements	TATA	TATAAAAT		8	CqSPL14,CqSPL15,CqSPL19,CqSPL20,CqSPL23,CqSPL3,CqSPL4,CqSPL6
Other elements	TATC-box	TATCCCA	cis-acting element involved in gibberellin-responsiveness	1	CqSPL18
Other elements	TCA	TCATCTTCAT		11	CqSPL1,CqSPL10,CqSPL11,CqSPL12,CqSPL13,CqSPL2,CqSPL22,CqSPL23,CqSPL5,CqSPL6,CqSPL7
Other elements	TCA-element	CCATCTTTTT	cis-acting element involved in salicylic acid responsiveness	10	CqSPL1,CqSPL10,CqSPL12,CqSPL13,CqSPL16,CqSPL18,CqSPL19,CqSPL2,CqSPL7,CqSPL9
Other elements	TCCC-motif	TCTCCCT	part of a light responsive element	7	CqSPL11,CqSPL15,CqSPL18,CqSPL21,CqSPL22,CqSPL4,CqSPL9
Other elements	TC-rich repeats	ATTCTCTAAC	cis-acting element involved in defense and stress responsiveness	14	CqSPL1,CqSPL10,CqSPL11,CqSPL12,CqSPL14,CqSPL16,CqSPL17,CqSPL21,CqSPL22,CqSPL23,CqSPL4,CqSPL5,CqSPL7,CqSPL8
Other elements	TCT-motif	TCTTAC	part of a light responsive element	16	CqSPL1,CqSPL10,CqSPL11,CqSPL12,CqSPL14,CqSPL16,CqSPL19,CqSPL20,CqSPL21,CqSPL22,CqSPL23,CqSPL3,CqSPL4,CqSPL6,CqSPL7,CqSPL9
Other elements	telo-box	AAACCCTAACCCTAA		3	CqSPL15,CqSPL18,CqSPL6
Other elements	TGACG-motif	TGACG	cis-acting regulatory element involved in the MeJA-responsiveness	12	CqSPL1,CqSPL10,CqSPL13,CqSPL15,CqSPL19,CqSPL2,CqSPL20,CqSPL23,CqSPL5,CqSPL6,CqSPL8,CqSPL9
Other elements	TGA-element	AACGAC	auxin-responsive element	7	CqSPL15,CqSPL17,CqSPL18,CqSPL20,CqSPL21,CqSPL3,CqSPL7
Other elements	Unnamed__10	TCCACGTAGA		1	CqSPL19
Other elements	Unnamed__12	TCCACGTAGA		1	CqSPL19
Other elements	Unnamed__14	TCCACGTAGA		1	CqSPL19
Other elements	Unnamed__2	AACCTAACCT		6	CqSPL15,CqSPL16,CqSPL17,CqSPL2,CqSPL20,CqSPL8
Other elements	Unnamed__4	CTCC		23	CqSPL1,CqSPL10,CqSPL11,CqSPL12,CqSPL13,CqSPL14,CqSPL15,CqSPL16,CqSPL17,CqSPL18,CqSPL19,CqSPL2,CqSPL20,CqSPL21,CqSPL22,CqSPL23,CqSPL3,CqSPL4,CqSPL5,CqSPL6,CqSPL7,CqSPL8,CqSPL9
Other elements	Unnamed__8	TCCACGTAGA		1	CqSPL19
Other elements	W box	TTGACC		6	CqSPL10,CqSPL12,CqSPL14,CqSPL19,CqSPL23,CqSPL7
Other elements	WRE3	CCACCT		11	CqSPL10,CqSPL11,CqSPL15,CqSPL18,CqSPL19,CqSPL2,CqSPL22,CqSPL5,CqSPL6,CqSPL7,CqSPL9
Other elements	WUN-motif	CCATTTCAA		8	CqSPL10,CqSPL13,CqSPL20,CqSPL21,CqSPL23,CqSPL3,CqSPL6,CqSPL8

## Sheet: Details of cis acting elements
Gene name	Cis-regulatory elements	Sequence	position	Base number	Strand Matrix	Organism	Function
CqSPL1	AT~TATA-box	TATATA	361	6	+	Arabidopsis thaliana
CqSPL1	CCGTCC-box	CCGTCC	1865	6	+	Petroselinum hortense
CqSPL1	A-box	AATAACAAACTCC	1522	12	+	Oryza sativa	sequence conserved in alpha-amylase promoters				1
CqSPL1	ABRE	TACGGTC	1119	7	-	Arabidopsis thaliana	cis-acting element involved in the abscisic acid responsiveness
CqSPL1	AT-rich element	ATAGAAATCAA	411	10	+	Glycine max	binding site of AT-rich DNA binding protein (ATBP-1)
CqSPL1	G-box	CACGTG	1939	6	-	Arabidopsis thaliana	cis-acting regulatory element involved in light responsiveness
CqSPL1	CGTCA-motif	CGTCA	258	5	-	Hordeum vulgare	cis-acting regulatory element involved in the MeJA-responsiveness
CqSPL1	ABRE2	CCACGTGG	1938	8	-	Zea mays
CqSPL1	ATC-motif	TGCTATCCA	30	9	-	Pisum sativum	part of a conserved DNA module involved in light responsiveness
CqSPL1	chs-CMA2a	TCACTTGA	1394	8	-	Petroselinum crispum	part of a light responsive element
CqSPL1	TC-rich repeats	GTTTTCTTAC	92	9	-	Nicotiana tabacum	cis-acting element involved in defense and stress responsiveness
CqSPL1	GATA-motif	AAGGATAAGG	763	9	-	Solanum tuberosum	part of a light responsive element
CqSPL1	ERE	ATTTTAAA	1653	8	+	Nicotiana glutinos
CqSPL1	TCA-element	CCATCTTTTT	1556	9	+	Nicotiana tabacum	cis-acting element involved in salicylic acid responsiveness
CqSPL1	CCGTCC motif	CCGTCC	1865	6	+	Nicotiana tabacum
CqSPL1	TCT-motif	TCTTAC	119	6	-	Arabidopsis thaliana	part of a light responsive element
CqSPL1	MRE	AACCTAA	1764	7	+	Petroselinum crispum	MYB binding site involved in light responsiveness
CqSPL1	Unnamed__1	CGTGG	1938	5	-	Zea mays
CqSPL1	ATCT-motif	AATCTAATCC	1764	9	+	Pisum sativum	part of a conserved DNA module involved in light responsiveness
CqSPL1	MYB	TAACCA	425	6	+	Arabidopsis thaliana
CqSPL1	HD-Zip 1	CAAT(A/T)ATTG	1285	8.5	-	Arabidopsis thaliana	element involved in differentiation of the palisade mesophyll cells
CqSPL1	as-1	TGACG	258	5	+	Arabidopsis thaliana
CqSPL1	MYC	CATTTG	158	6	-	Arabidopsis thaliana
CqSPL1	STRE	AGGGG	1753	5	-	Arabidopsis thaliana
CqSPL1	Unnamed__4	CTCC	83	4	+	Petroselinum hortense
CqSPL1	TCA	TCATCTTCAT	249	9	+	Pisum sativum
CqSPL1	MYB-like sequence	TAACCA	425	6	+	Arabidopsis thaliana
CqSPL1	Myb-binding site	CAACAG	1951	6	+	Nicotiana tabacum
CqSPL1	Box 4	ATTAAT	1140	6	-	Petroselinum crispum	part of a conserved DNA module involved in light responsiveness
CqSPL1	ARE	AAACCA	1844	6	+	Zea mays	cis-acting regulatory element essential for the anaerobic induction
CqSPL1	TGACG-motif	TGACG	258	5	+	Hordeum vulgare	cis-acting regulatory element involved in the MeJA-responsiveness
CqSPL1	P-box	CCTTTTG	770	7	+	Oryza sativa	gibberellin-responsive element
CqSPL1	I-box	atGATAAGGTC	343	10	+	Helianthus annuus	part of a light responsive element
CqSPL1	CAAT-box	CAAAT	15	5	-	Pisum sativum	common cis-acting element in promoter and enhancer regions
CqSPL1	TATA-box	TACATAAA	75	8	-	Oryza sativa	core promoter element around -30 of transcription start
CqSPL2	Myc	TCTCTTA	784	7	-	Arabidopsis thaliana
CqSPL2	AE-box	AGAAACTT	578	8	+	Arabidopsis thaliana	part of a module for light response
CqSPL2	as-1	TGACG	822	5	+	Arabidopsis thaliana
CqSPL2	GT1-motif	GGTTAA	698	6	+	Arabidopsis thaliana	light responsive element
CqSPL2	TCA	TCATCTTCAT	874	9	-	Pisum sativum
CqSPL2	STRE	AGGGG	1206	5	-	Arabidopsis thaliana
CqSPL2	Unnamed__4	CTCC	96	4	+	Petroselinum hortense
CqSPL2	Myb	CAACTG	556	6	-	Arabidopsis thaliana
CqSPL2	ARE	AAACCA	289	6	-	Zea mays	cis-acting regulatory element essential for the anaerobic induction
CqSPL2	TGACG-motif	TGACG	822	5	+	Hordeum vulgare	cis-acting regulatory element involved in the MeJA-responsiveness
CqSPL2	CTAG-motif	ACTAGCAGAA	811	9	-	Avena sativa
CqSPL2	TATA-box	TATA	444	4	+	Arabidopsis thaliana	core promoter element around -30 of transcription start
CqSPL2	CAAT-box	CAAT	5	4	+	Nicotiana glutinosa
CqSPL2	AAGAA-motif	gGTAAAGAAA	297	9	+	Avena sativa
CqSPL2	HD-Zip 3	GTAAT(G/C)ATTAC	314	9.5	+	Arabidopsis thaliana	protein binding site
CqSPL2	Unnamed__2	AACCTAACCT	1531	9	-	Petroselinum hortense
CqSPL2	CGTCA-motif	CGTCA	822	5	-	Hordeum vulgare	cis-acting regulatory element involved in the MeJA-responsiveness
CqSPL2	MBS	CAACTG	556	6	-	Arabidopsis thaliana	MYB binding site involved in drought-inducibility
CqSPL2	AuxRR-core	GGTCCAT	62	7	-	Nicotiana tabacum	cis-acting regulatory element involved in auxin responsiveness
CqSPL2	TCA-element	CCATCTTTTT	85	9	-	Nicotiana tabacum	cis-acting element involved in salicylic acid responsiveness
CqSPL2	ERE	ATTTCATA	1079	8	-	Nicotiana glutinos
CqSPL2	WRE3	CCACCT	89	6	-	Pisum sativum
CqSPL2	MRE	AACCTAA	244	7	-	Petroselinum crispum	MYB binding site involved in light responsiveness
CqSPL3	TATA	TATAAAAT	1185	8	+	Arabidopsis thaliana
CqSPL3	GATA-motif	AAGATAAGATT	39	10	+	Arabidopsis thaliana	part of a light responsive element
CqSPL3	TCT-motif	TCTTAC	4	6	+	Arabidopsis thaliana	part of a light responsive element
CqSPL3	ERE	ATTTTAAA	807	8	-	Nicotiana glutinos
CqSPL3	MYB	CAACCA	1139	6	-	Arabidopsis thaliana
CqSPL3	box S	AGCCACC	1079	7	-	Arabidopsis thaliana
CqSPL3	circadian	CAAAGATATC	1415	9	-	Lycopersicon esculentum	cis-acting regulatory element involved in circadian control
CqSPL3	AT~TATA-box	TATATA	199	6	+	Arabidopsis thaliana
CqSPL3	ABRE	ACGTG	626	5	+	Arabidopsis thaliana	cis-acting element involved in the abscisic acid responsiveness
CqSPL3	AT-rich element	ATAGAAATCAA	410	10	-	Glycine max	binding site of AT-rich DNA binding protein (ATBP-1)
CqSPL3	MBSI	aaaAaaC(G/C)GTTA	534	11	+	Petunia hybrida	MYB binding site involved in flavonoid biosynthetic genes regulation
CqSPL3	G-box	CACGAC	1740	6	-	Zea mays	cis-acting regulatory element involved in light responsiveness
CqSPL3	MBS	CAACTG	1651	6	+	Arabidopsis thaliana	MYB binding site involved in drought-inducibility
CqSPL3	WUN-motif	AAATTACT	211	8	-	Nicotiana glutinosa
CqSPL3	Box 4	ATTAAT	146	6	+	Petroselinum crispum	part of a conserved DNA module involved in light responsiveness
CqSPL3	ARE	AAACCA	1480	6	-	Zea mays	cis-acting regulatory element essential for the anaerobic induction
CqSPL3	CTAG-motif	ACTAGCAGAA	250	10	-	Avena sativa
CqSPL3	AAGAA-motif	GAAAGAA	37	7	+	Avena sativa
CqSPL3	CAAT-box	CAAT	15	4	-	Nicotiana glutinosa
CqSPL3	TATA-box	taTATAAAtc	23	9	-	Arabidopsis thaliana	core promoter element around -30 of transcription start
CqSPL3	AE-box	AGAAACAA	1803	8	-	Arabidopsis thaliana	part of a module for light response
CqSPL3	MYC	CAATTG	819	6	+	Arabidopsis thaliana
CqSPL3	TGA-element	AACGAC	473	6	-	Brassica oleracea	auxin-responsive element
CqSPL3	STRE	AGGGG	957	5	+	Arabidopsis thaliana
CqSPL3	Unnamed__4	CTCC	238	4	+	Petroselinum hortense
CqSPL3	MYB-like sequence	TAACCA	1761	6	-	Arabidopsis thaliana
CqSPL3	GT1-motif	GGTTAA	968	6	+	Arabidopsis thaliana	light responsive element
CqSPL4	ERE	ATTTTAAA	316	8	-	Nicotiana glutinos
CqSPL4	TCT-motif	TCTTAC	580	6	+	Arabidopsis thaliana	part of a light responsive element
CqSPL4	MYB	CAACAG	777	6	-	Arabidopsis thaliana
CqSPL4	Unnamed__1	CGTGG	1565	5	-	Zea mays
CqSPL4	GATA-motif	AAGGATAAGG	1893	9	+	Solanum tuberosum	part of a light responsive element
CqSPL4	TATA	TATAAAAT	913	8	+	Arabidopsis thaliana
CqSPL4	TC-rich repeats	ATTCTCTAAC	812	9	-	Nicotiana tabacum	cis-acting element involved in defense and stress responsiveness
CqSPL4	G-box	TAAACGTG	1566	8	-	Brassica oleracea	cis-acting regulatory element involved in light responsiveness
CqSPL4	AT~TATA-box	TATATA	1750	6	-	Arabidopsis thaliana
CqSPL4	circadian	CAAAGATATC	1473	9	-	Lycopersicon esculentum	cis-acting regulatory element involved in circadian control
CqSPL4	HD-Zip 3	GTAAT(G/C)ATTAC	1758	9.5	-	Arabidopsis thaliana	protein binding site
CqSPL4	ABRE	ACGTG	1566	5	-	Arabidopsis thaliana	cis-acting element involved in the abscisic acid responsiveness
CqSPL4	TATA-box	TACAAAA	11	7	-	Oryza sativa	core promoter element around -30 of transcription start
CqSPL4	CAAT-box	CCAAT	32	5	+	Arabidopsis thaliana	common cis-acting element in promoter and enhancer regions
CqSPL4	AAGAA-motif	GAAAGAA	122	7	+	Avena sativa
CqSPL4	TCCC-motif	TCTCCCT	1632	7	+	Spinacia oleracea	part of a light responsive element
CqSPL4	Myb-binding site	CAACAG	777	6	-	Nicotiana tabacum
CqSPL4	ARE	AAACCA	792	6	-	Zea mays	cis-acting regulatory element essential for the anaerobic induction
CqSPL4	Box 4	ATTAAT	71	6	+	Petroselinum crispum	part of a conserved DNA module involved in light responsiveness
CqSPL4	chs-CMA1a	TTACTTAA	1510	8	-	Daucus carota	part of a light responsive element
CqSPL4	GT1-motif	GGTTAAT	1434	7	+	Avena sativa	light responsive element
CqSPL4	MYB-like sequence	TAACCA	1433	6	-	Arabidopsis thaliana
CqSPL4	STRE	AGGGG	5	5	+	Arabidopsis thaliana
CqSPL4	Unnamed__4	CTCC	287	4	+	Petroselinum hortense
CqSPL4	Myc	TCTCTTA	578	7	+	Arabidopsis thaliana
CqSPL4	AT1-motif	AATTATTTTTTATT	54	13	+	Solanum tuberosum	part of a light responsive module
CqSPL5	I-box	gGATAAGGTG	1963	9	+	Zea mays	part of a light responsive element
CqSPL5	P-box	CCTTTTG	860	7	+	Oryza sativa	gibberellin-responsive element
CqSPL5	CAAT-box	CAAT	41	4	-	Nicotiana glutinosa
CqSPL5	TATA-box	TATAAA	75	6	-	Helianthus annuus	core promoter element around -30 of transcription start
CqSPL5	Box 4	ATTAAT	45	6	+	Petroselinum crispum	part of a conserved DNA module involved in light responsiveness
CqSPL5	ARE	AAACCA	1270	6	+	Zea mays	cis-acting regulatory element essential for the anaerobic induction
CqSPL5	TGACG-motif	TGACG	1103	5	+	Hordeum vulgare	cis-acting regulatory element involved in the MeJA-responsiveness
CqSPL5	Unnamed__4	CTCC	755	4	-	Petroselinum hortense
CqSPL5	STRE	AGGGG	781	5	+	Arabidopsis thaliana
CqSPL5	Myb	CAACTG	1644	6	+	Arabidopsis thaliana
CqSPL5	TCA	TCATCTTCAT	301	9	-	Pisum sativum
CqSPL5	GT1-motif	GGTTAAT	113	7	+	Avena sativa	light responsive element
CqSPL5	as-1	TGACG	1103	5	+	Arabidopsis thaliana
CqSPL5	G-Box	CACGTT	25	6	-	Pisum sativum	cis-acting regulatory element involved in light responsiveness
CqSPL5	MYC	CATGTG	643	6	-	Arabidopsis thaliana
CqSPL5	MRE	AACCTAA	701	7	-	Petroselinum crispum	MYB binding site involved in light responsiveness
CqSPL5	WRE3	CCACCT	1839	6	-	Pisum sativum
CqSPL5	Unnamed__1	GAATTTAATTAA	1172	11	+	Glycine max	60K protein binding site
CqSPL5	ACE	GACACGTATG	1818	9	+	Petroselinum crispum	cis-acting element involved in light responsiveness
CqSPL5	chs-CMA2a	TCACTTGA	538	8	-	Petroselinum crispum	part of a light responsive element
CqSPL5	TC-rich repeats	GTTTTCTTAC	1498	9	+	Nicotiana tabacum	cis-acting element involved in defense and stress responsiveness
CqSPL5	GATA-motif	AAGATAAGATT	1142	10	-	Arabidopsis thaliana	part of a light responsive element
CqSPL5	AuxRR-core	GGTCCAT	1473	7	-	Nicotiana tabacum	cis-acting regulatory element involved in auxin responsiveness
CqSPL5	CGTCA-motif	CGTCA	1103	5	-	Hordeum vulgare	cis-acting regulatory element involved in the MeJA-responsiveness
CqSPL5	MBS	CAACTG	1644	6	+	Arabidopsis thaliana	MYB binding site involved in drought-inducibility
CqSPL5	AT-rich element	ATAGAAATCAA	204	10	-	Glycine max	binding site of AT-rich DNA binding protein (ATBP-1)
CqSPL5	ABRE	ACGTG	26	5	+	Arabidopsis thaliana	cis-acting element involved in the abscisic acid responsiveness
CqSPL6	telo-box	AAACCCTAACCCTAA	1973	15	-	Nicotiana tabacum
CqSPL6	TATA	TATAAAAT	395	8	-	Arabidopsis thaliana
CqSPL6	MYB	CAACCA	437	6	+	Arabidopsis thaliana
CqSPL6	ATCT-motif	AATCTAATCC	710	9	+	Pisum sativum	part of a conserved DNA module involved in light responsiveness
CqSPL6	Unnamed__1	CGTGG	1680	5	-	Zea mays
CqSPL6	WRE3	CCACCT	45	6	+	Pisum sativum
CqSPL6	TCT-motif	TCTTAC	351	6	+	Arabidopsis thaliana	part of a light responsive element
CqSPL6	ABRE	ACGTG	1498	5	+	Arabidopsis thaliana	cis-acting element involved in the abscisic acid responsiveness
CqSPL6	AT~TATA-box	TATATA	366	6	+	Arabidopsis thaliana
CqSPL6	WUN-motif	CCATTTCAA	551	9	+	Nicotiana glutinosa
CqSPL6	CGTCA-motif	CGTCA	1752	5	+	Hordeum vulgare	cis-acting regulatory element involved in the MeJA-responsiveness
CqSPL6	LTR	CCGAAA	1604	6	-	Hordeum vulgare	cis-acting element involved in low-temperature responsiveness
CqSPL6	TGACG-motif	TGACG	1752	5	-	Hordeum vulgare	cis-acting regulatory element involved in the MeJA-responsiveness
CqSPL6	ARE	AAACCA	754	6	+	Zea mays	cis-acting regulatory element essential for the anaerobic induction
CqSPL6	Box 4	ATTAAT	502	6	+	Petroselinum crispum	part of a conserved DNA module involved in light responsiveness
CqSPL6	TATA-box	TATAA	146	5	-	Arabidopsis thaliana	core promoter element around -30 of transcription start
CqSPL6	CAAT-box	CAAT	53	4	-	Nicotiana glutinosa
CqSPL6	AAGAA-motif	GAAAGAA	671	7	+	Avena sativa
CqSPL6	O2-site	GTTGACGTGA	520	9	-	Zea mays	cis-acting regulatory element involved in zein metabolism regulation
CqSPL6	I-box	GTATAAGGCC	448	9	-	Larix laricina	part of a light responsive element
CqSPL6	MYC	CATTTG	1435	6	-	Arabidopsis thaliana
CqSPL6	G-Box	CACGTT	1497	6	-	Pisum sativum	cis-acting regulatory element involved in light responsiveness
CqSPL6	AE-box	AGAAACAA	1738	8	+	Arabidopsis thaliana	part of a module for light response
CqSPL6	as-1	TGACG	1752	5	-	Arabidopsis thaliana
CqSPL6	GT1-motif	GGTTAA	1674	6	-	Arabidopsis thaliana	light responsive element
CqSPL6	TCA	TCATCTTCAT	1267	9	-	Pisum sativum
CqSPL6	STRE	AGGGG	1028	5	-	Arabidopsis thaliana
CqSPL6	Unnamed__4	CTCC	88	4	-	Petroselinum hortense
CqSPL7	W box	TTGACC	1555	6	+	Arabidopsis thaliana
CqSPL7	AT-rich element	ATAGAAATCAA	1483	10	-	Glycine max	binding site of AT-rich DNA binding protein (ATBP-1)
CqSPL7	AT~TATA-box	TATATA	44	6	+	Arabidopsis thaliana
CqSPL7	A-box	CCGTCC	1458	6	-	Petroselinum crispum	cis-acting regulatory element
CqSPL7	CCGTCC-box	CCGTCC	1458	6	-	Petroselinum hortense
CqSPL7	MBS	CAACTG	767	6	+	Arabidopsis thaliana	MYB binding site involved in drought-inducibility
CqSPL7	ATC-motif	AGTAATCT	1703	8	-	Spinacia oleracea	part of a conserved DNA module involved in light responsiveness
CqSPL7	TC-rich repeats	GTTTTCTTAC	438	9	-	Nicotiana tabacum	cis-acting element involved in defense and stress responsiveness
CqSPL7	MYB	CAACCA	58	6	-	Arabidopsis thaliana
CqSPL7	ERE	ATTTCATA	380	8	-	Nicotiana glutinos
CqSPL7	CCGTCC motif	CCGTCC	1458	6	-	Nicotiana tabacum
CqSPL7	TCA-element	CCATCTTTTT	218	9	+	Nicotiana tabacum	cis-acting element involved in salicylic acid responsiveness
CqSPL7	TCT-motif	TCTTAC	67	6	-	Arabidopsis thaliana	part of a light responsive element
CqSPL7	MRE	AACCTAA	116	7	-	Petroselinum crispum	MYB binding site involved in light responsiveness
CqSPL7	WRE3	CCACCT	1318	6	-	Pisum sativum
CqSPL7	MYC	CAATTG	972	6	+	Arabidopsis thaliana
CqSPL7	AE-box	AGAAACAA	1851	8	+	Arabidopsis thaliana	part of a module for light response
CqSPL7	STRE	AGGGG	591	5	+	Arabidopsis thaliana
CqSPL7	Unnamed__4	CTCC	216	4	+	Petroselinum hortense
CqSPL7	TCA	TCATCTTCAT	506	9	+	Pisum sativum
CqSPL7	MYB-like sequence	TAACCA	1337	6	+	Arabidopsis thaliana
CqSPL7	TGA-element	AACGAC	1602	6	+	Brassica oleracea	auxin-responsive element
CqSPL7	chs-CMA1a	TTACTTAA	406	8	+	Daucus carota	part of a light responsive element
CqSPL7	Myb-binding site	CAACAG	1709	6	-	Nicotiana tabacum
CqSPL7	Box 4	ATTAAT	623	6	+	Petroselinum crispum	part of a conserved DNA module involved in light responsiveness
CqSPL7	ARE	AAACCA	142	6	-	Zea mays	cis-acting regulatory element essential for the anaerobic induction
CqSPL7	CAAT-box	CAAAT	34	5	-	Pisum sativum	common cis-acting element in promoter and enhancer regions
CqSPL7	TATA-box	TATACA	42	6	-	Helianthus annuus	core promoter element around -30 of transcription start
CqSPL7	AAGAA-motif	GAAAGAA	261	7	-	Avena sativa
CqSPL8	AAAC-motif	CAATCAAAACCT	1751	11	-	Spinacia oleracea	light responsive element
CqSPL8	Unnamed__4	CTCC	925	4	+	Petroselinum hortense
CqSPL8	Myb	TAACTG	1194	6	+	Arabidopsis thaliana
CqSPL8	STRE	AGGGG	264	5	-	Arabidopsis thaliana
CqSPL8	as-1	TGACG	399	5	-	Arabidopsis thaliana
CqSPL8	AE-box	AGAAACAA	186	8	-	Arabidopsis thaliana	part of a module for light response
CqSPL8	MYC	CAATTG	183	6	+	Arabidopsis thaliana
CqSPL8	O2-site	GTTGACGTGA	396	9	-	Zea mays	cis-acting regulatory element involved in zein metabolism regulation
CqSPL8	CAAT-box	CCAAT	22	5	-	Arabidopsis thaliana	common cis-acting element in promoter and enhancer regions
CqSPL8	TATA-box	TATATAA	90	7	-	Arabidopsis thaliana	core promoter element around -30 of transcription start
CqSPL8	CAT-box	GCCACT	146	6	-	Arabidopsis thaliana	cis-acting regulatory element related to meristem expression
CqSPL8	Myb-binding site	CAACAG	689	6	+	Nicotiana tabacum
CqSPL8	ARE	AAACCA	730	6	-	Zea mays	cis-acting regulatory element essential for the anaerobic induction
CqSPL8	GARE-motif	TCTGTTG	689	7	-	Brassica oleracea	gibberellin-responsive element
CqSPL8	TGACG-motif	TGACG	399	5	-	Hordeum vulgare	cis-acting regulatory element involved in the MeJA-responsiveness
CqSPL8	MBSI	aaaAaaC(G/C)GTTA	448	10.5	+	Petunia hybrida	MYB binding site involved in flavonoid biosynthetic genes regulation
CqSPL8	CGTCA-motif	CGTCA	399	5	+	Hordeum vulgare	cis-acting regulatory element involved in the MeJA-responsiveness
CqSPL8	G-box	CACGTC	397	6	+	Zea mays	cis-acting regulatory element involved in light responsiveness
CqSPL8	MBS	CAACTG	1640	6	+	Arabidopsis thaliana	MYB binding site involved in drought-inducibility
CqSPL8	WUN-motif	AAATTTCTT	703	9	+	Nicotiana glutinosa
CqSPL8	ATC-motif	AGTAATCT	1269	8	-	Spinacia oleracea	part of a conserved DNA module involved in light responsiveness
CqSPL8	AT~TATA-box	TATATA	91	6	+	Arabidopsis thaliana
CqSPL8	A-box	CCGTCC	845	6	-	Petroselinum crispum	cis-acting regulatory element
CqSPL8	CCGTCC-box	CCGTCC	845	6	-	Petroselinum hortense
CqSPL8	Unnamed__2	AACCTAACCT	1577	9	-	Petroselinum hortense
CqSPL8	ABRE	ACGTG	397	5	-	Arabidopsis thaliana	cis-acting element involved in the abscisic acid responsiveness
CqSPL8	AT-rich element	ATAGAAATCAA	1386	10	-	Glycine max	binding site of AT-rich DNA binding protein (ATBP-1)
CqSPL8	CCGTCC motif	CCGTCC	845	6	-	Nicotiana tabacum
CqSPL8	MRE	AACCTAA	981	7	+	Petroselinum crispum	MYB binding site involved in light responsiveness
CqSPL8	GA-motif	ATAGATAA	326	8	+	Arabidopsis thaliana	part of a light responsive element
CqSPL8	Unnamed__1	GAATTTAATTAA	372	11	-	Glycine max	60K protein binding site
CqSPL8	TC-rich repeats	ATTCTCTAAC	1901	9	+	Nicotiana tabacum	cis-acting element involved in defense and stress responsiveness
CqSPL8	GATA-motif	AAGATAAGATT	1348	10	+	Arabidopsis thaliana	part of a light responsive element
CqSPL9	AT-rich element	ATAGAAATCAA	137	10	+	Glycine max	binding site of AT-rich DNA binding protein (ATBP-1)
CqSPL9	ABRE	GACACGTGGC	454	9	+	Triticum aestivum	cis-acting element involved in the abscisic acid responsiveness
CqSPL9	CGTCA-motif	CGTCA	363	5	+	Hordeum vulgare	cis-acting regulatory element involved in the MeJA-responsiveness
CqSPL9	G-box	ACACGTG(G/t)CACC	451	10.5	-	Lycopersicon esculentum	cis-acting regulatory element involved in light responsiveness
CqSPL9	MSA-like	TCAAACGGT	167	9	+	Catharanthus roseus	cis-acting element involved in cell cycle regulation
CqSPL9	ABRE2	CCACGTGG	531	8	+	Zea mays
CqSPL9	MBS	CAACTG	1353	6	+	Arabidopsis thaliana	MYB binding site involved in drought-inducibility
CqSPL9	TCA-element	TCAGAAGAGG	317	9	+	Brassica oleracea	cis-acting element involved in salicylic acid responsiveness
CqSPL9	TCT-motif	TCTTAC	117	6	-	Arabidopsis thaliana	part of a light responsive element
CqSPL9	WRE3	CCACCT	1127	6	-	Pisum sativum
CqSPL9	Unnamed__1	GCCACGTGGC	470	9	+	Petunia sp.
CqSPL9	MYB	TAACCA	239	6	-	Arabidopsis thaliana
CqSPL9	as-1	TGACG	363	5	-	Arabidopsis thaliana
CqSPL9	MYC	CATTTG	313	6	-	Arabidopsis thaliana
CqSPL9	STRE	AGGGG	345	5	+	Arabidopsis thaliana
CqSPL9	Box II	CCACGTGGC	530	9	-	Petroselinum crispum	part of a light responsive element
CqSPL9	Unnamed__4	CTCC	326	4	-	Petroselinum hortense
CqSPL9	MYB-like sequence	TAACCA	239	6	-	Arabidopsis thaliana
CqSPL9	Myb-binding site	CAACAG	1371	6	+	Nicotiana tabacum
CqSPL9	TCCC-motif	TCTCCCT	1110	7	-	Spinacia oleracea	part of a light responsive element
CqSPL9	Box 4	ATTAAT	721	6	+	Petroselinum crispum	part of a conserved DNA module involved in light responsiveness
CqSPL9	ARE	AAACCA	840	6	-	Zea mays	cis-acting regulatory element essential for the anaerobic induction
CqSPL9	LTR	CCGAAA	911	6	+	Hordeum vulgare	cis-acting element involved in low-temperature responsiveness
CqSPL9	GARE-motif	TCTGTTG	1379	7	-	Brassica oleracea	gibberellin-responsive element
CqSPL9	TGACG-motif	TGACG	363	5	-	Hordeum vulgare	cis-acting regulatory element involved in the MeJA-responsiveness
CqSPL9	CAAT-box	CAAT	9	4	+	Nicotiana glutinosa
CqSPL9	F-box	CTATTCTCATT	315	10	-	Lycopersicon esculentum
CqSPL9	TATA-box	TATA	48	4	+	Arabidopsis thaliana	core promoter element around -30 of transcription start
CqSPL9	DRE core	GCCGAC	860	6	-	Arabidopsis thaliana
CqSPL9	AAGAA-motif	GAAAGAA	85	7	+	Avena sativa
CqSPL10	ARE	AAACCA	1742	6	-	Zea mays	cis-acting regulatory element essential for the anaerobic induction
CqSPL10	GTGGC-motif	CATCGTGTGGC	68	10	-	Arabidopsis thaliana	part of a light responsive element
CqSPL10	TGACG-motif	TGACG	448	5	-	Hordeum vulgare	cis-acting regulatory element involved in the MeJA-responsiveness
CqSPL10	P-box	CCTTTTG	1185	7	-	Oryza sativa	gibberellin-responsive element
CqSPL10	O2-site	GATGACATGG	112	9	-	Zea mays	cis-acting regulatory element involved in zein metabolism regulation
CqSPL10	I-box	TAGATAACC	294	9	+	Pisum sativum	part of a light responsive element
CqSPL10	CAAT-box	CAAT	14	4	-	Nicotiana glutinosa
CqSPL10	TATA-box	TATA	46	4	+	Arabidopsis thaliana	core promoter element around -30 of transcription start
CqSPL10	CAT-box	GCCACT	1535	6	+	Arabidopsis thaliana	cis-acting regulatory element related to meristem expression
CqSPL10	Myc	TCTCTTA	1509	7	+	Arabidopsis thaliana
CqSPL10	as-1	TGACG	448	5	-	Arabidopsis thaliana
CqSPL10	chs-CMA1a	TTACTTAA	1590	8	-	Daucus carota	part of a light responsive element
CqSPL10	GT1-motif	GGTTAA	356	6	+	Arabidopsis thaliana	light responsive element
CqSPL10	Myb	TAACTG	1697	6	+	Arabidopsis thaliana
CqSPL10	STRE	AGGGG	765	5	-	Arabidopsis thaliana
CqSPL10	Unnamed__4	CTCC	224	4	-	Petroselinum hortense
CqSPL10	MYB-like sequence	TAACCA	686	6	+	Arabidopsis thaliana
CqSPL10	TCA	TCATCTTCAT	636	9	+	Pisum sativum
CqSPL10	GCN4_motif	TGAGTCA	1408	7	-	Oryza sativa	cis-regulatory element involved in endosperm expression
CqSPL10	TC-rich repeats	ATTCTCTAAC	1507	9	+	Nicotiana tabacum	cis-acting element involved in defense and stress responsiveness
CqSPL10	AuxRR-core	GGTCCAT	19	7	+	Nicotiana tabacum	cis-acting regulatory element involved in auxin responsiveness
CqSPL10	TCA-element	TCAGAAGAGG	348	9	+	Brassica oleracea	cis-acting element involved in salicylic acid responsiveness
CqSPL10	MRE	AACCTAA	299	7	+	Petroselinum crispum	MYB binding site involved in light responsiveness
CqSPL10	TCT-motif	TCTTAC	1511	6	+	Arabidopsis thaliana	part of a light responsive element
CqSPL10	WRE3	CCACCT	754	6	+	Pisum sativum
CqSPL10	Unnamed__1	CGTGG	606	5	-	Zea mays
CqSPL10	AT~TATA-box	TATATAAA	187	8	-	Arabidopsis thaliana
CqSPL10	LAMP-element	CTTTATCA	1227	8	+	Pisum sativum	part of a light responsive element
CqSPL10	W box	TTGACC	390	6	-	Arabidopsis thaliana
CqSPL10	ABRE	ACGTG	607	5	-	Arabidopsis thaliana	cis-acting element involved in the abscisic acid responsiveness
CqSPL10	MBSI	TTTTTACGGTTA	975	11	-	Petunia hybrida	MYB binding site involved in flavonoid biosynthetic genes regulation
CqSPL10	G-box	CACGTC	607	6	+	Zea mays	cis-acting regulatory element involved in light responsiveness
CqSPL10	CGTCA-motif	CGTCA	448	5	+	Hordeum vulgare	cis-acting regulatory element involved in the MeJA-responsiveness
CqSPL10	MBS	CAACTG	1994	6	-	Arabidopsis thaliana	MYB binding site involved in drought-inducibility
CqSPL10	WUN-motif	AAATTACTA	1042	9	+	Nicotiana glutinosa
CqSPL11	WRE3	CCACCT	1426	6	+	Pisum sativum
CqSPL11	TCT-motif	TCTTAC	1755	6	+	Arabidopsis thaliana	part of a light responsive element
CqSPL11	ERE	ATTTTAAA	1021	8	+	Nicotiana glutinos
CqSPL11	MYB	CAACCA	619	6	-	Arabidopsis thaliana
CqSPL11	ATCT-motif	AATCTAATCC	992	9	+	Pisum sativum	part of a conserved DNA module involved in light responsiveness
CqSPL11	Unnamed__1	CGTGG	695	5	-	Zea mays
CqSPL11	GATA-motif	GATAGGG	1412	7	-	Pisum sativum	part of a light responsive element
CqSPL11	TC-rich repeats	GTTTTCTTAC	1809	9	+	Nicotiana tabacum	cis-acting element involved in defense and stress responsiveness
CqSPL11	GCN4_motif	TGAGTCA	822	7	+	Oryza sativa	cis-regulatory element involved in endosperm expression
CqSPL11	ABRE4	CACGTA	696	6	+	Zea mays
CqSPL11	G-box	CACGAC	626	6	-	Zea mays	cis-acting regulatory element involved in light responsiveness
CqSPL11	MBS	CAACTG	913	6	+	Arabidopsis thaliana	MYB binding site involved in drought-inducibility
CqSPL11	circadian	CAAAGATATC	1965	9	-	Lycopersicon esculentum	cis-acting regulatory element involved in circadian control
CqSPL11	box S	AGCCACC	1507	7	-	Arabidopsis thaliana
CqSPL11	AT~TATA-box	TATATA	649	6	+	Arabidopsis thaliana
CqSPL11	AT-rich element	ATAGAAATCAA	1352	10	-	Glycine max	binding site of AT-rich DNA binding protein (ATBP-1)
CqSPL11	ABRE	ACGTG	696	5	-	Arabidopsis thaliana	cis-acting element involved in the abscisic acid responsiveness
CqSPL11	Box III	atCATTTTCACt	792	11	-	Pisum sativum	protein binding site
CqSPL11	TATA-box	TATA	52	4	+	Arabidopsis thaliana	core promoter element around -30 of transcription start
CqSPL11	CAAT-box	CAAT	118	4	-	Nicotiana glutinosa
CqSPL11	ARE	AAACCA	44	6	-	Zea mays	cis-acting regulatory element essential for the anaerobic induction
CqSPL11	TCCC-motif	TCTCCCT	865	7	-	Spinacia oleracea	part of a light responsive element
CqSPL11	LTR	CCGAAA	1214	6	+	Hordeum vulgare	cis-acting element involved in low-temperature responsiveness
CqSPL11	TCA	TCATCTTCAT	102	9	-	Pisum sativum
CqSPL11	STRE	AGGGG	450	5	-	Arabidopsis thaliana
CqSPL11	Unnamed__4	CTCC	63	4	+	Petroselinum hortense
CqSPL11	DRE	TACCGACAT	1897	9	+	Arabidopsis thaliana	cis-acting element involved in dehydration, low-temp, salt stresses
CqSPL11	ABRE3a	TACGTG	696	6	-	Zea mays
CqSPL11	MYC	CATGTG	284	6	+	Arabidopsis thaliana
CqSPL11	CARE	CAACTCAC	496	8	+	Oryza sativa
CqSPL12	TCA-element	CCATCTTTTT	1566	9	+	Nicotiana tabacum	cis-acting element involved in salicylic acid responsiveness
CqSPL12	CCGTCC motif	CCGTCC	1865	6	+	Nicotiana tabacum
CqSPL12	ERE	ATTTTAAA	1012	8	+	Nicotiana glutinos
CqSPL12	TCT-motif	TCTTAC	51	6	-	Arabidopsis thaliana	part of a light responsive element
CqSPL12	MYB	TAACCA	536	6	+	Arabidopsis thaliana
CqSPL12	ATCT-motif	AATCTAATCC	1752	10	+	Pisum sativum	part of a conserved DNA module involved in light responsiveness
CqSPL12	Unnamed__1	CGTGG	1938	5	-	Zea mays
CqSPL12	HD-Zip 1	CAAT(A/T)ATTG	1282	8.5	-	Arabidopsis thaliana	element involved in differentiation of the palisade mesophyll cells
CqSPL12	chs-CMA2a	TCACTTGA	1403	8	-	Petroselinum crispum	part of a light responsive element
CqSPL12	GCN4_motif	TGAGTCA	1982	7	+	Oryza sativa	cis-regulatory element involved in endosperm expression
CqSPL12	TC-rich repeats	GTTTTCTTAC	220	9	-	Nicotiana tabacum	cis-acting element involved in defense and stress responsiveness
CqSPL12	G-box	CACGTG	1939	6	-	Arabidopsis thaliana	cis-acting regulatory element involved in light responsiveness
CqSPL12	MBSI	aaaAaaC(G/C)GTTA	933	10.5	-	Petunia hybrida	MYB binding site involved in flavonoid biosynthetic genes regulation
CqSPL12	ABRE2	CCACGTGG	1938	8	-	Zea mays
CqSPL12	MBS	CAACTG	1179	6	-	Arabidopsis thaliana	MYB binding site involved in drought-inducibility
CqSPL12	AT~TATA-box	TATATA	42	6	+	Arabidopsis thaliana
CqSPL12	CCGTCC-box	CCGTCC	1865	6	+	Petroselinum hortense
CqSPL12	A-box	AATAACAAACTCC	1532	12	+	Oryza sativa	sequence conserved in alpha-amylase promoters
CqSPL12	ABRE	TACGGTC	55	7	-	Arabidopsis thaliana	cis-acting element involved in the abscisic acid responsiveness
CqSPL12	W box	TTGACC	729	6	+	Arabidopsis thaliana
CqSPL12	I-box	atGATAAGGTC	453	10	+	Helianthus annuus	part of a light responsive element
CqSPL12	TATA-box	TATACA	40	6	-	Helianthus annuus	core promoter element around -30 of transcription start
CqSPL12	CAAT-box	CAAT	32	4	-	Nicotiana glutinosa
CqSPL12	AAGAA-motif	GAAAGAA	1502	7	-	Avena sativa
CqSPL12	Myb-binding site	CAACAG	1951	6	+	Nicotiana tabacum
CqSPL12	MYB-like sequence	TAACCA	536	6	+	Arabidopsis thaliana
CqSPL12	TCA	TCATCTTCAT	260	9	+	Pisum sativum
CqSPL12	Unnamed__4	CTCC	134	4	+	Petroselinum hortense
CqSPL12	STRE	AGGGG	1741	5	-	Arabidopsis thaliana
CqSPL12	MYC	CAATTG	68	6	+	Arabidopsis thaliana
CqSPL13	WUN-motif	AAATTTCCT	156	9	-	Brassica oleracea	wound-responsive element
CqSPL13	MBS	CAACTG	698	6	+	Arabidopsis thaliana	MYB binding site involved in drought-inducibility
CqSPL13	ATC-motif	AGTAATCT	291	8	+	Spinacia oleracea	part of a conserved DNA module involved in light responsiveness
CqSPL13	CGTCA-motif	CGTCA	883	5	-	Hordeum vulgare	cis-acting regulatory element involved in the MeJA-responsiveness
CqSPL13	G-box	tgACACGTGGCA	435	11	+	Lycopersicon esculentum	cis-acting regulatory element involved in light responsiveness
CqSPL13	ABRE	GACACGTGGC	436	9	+	Triticum aestivum	cis-acting element involved in the abscisic acid responsiveness
CqSPL13	AT~TATA-box	TATATA	123	6	+	Arabidopsis thaliana
CqSPL13	MYB	CAACCA	243	6	-	Arabidopsis thaliana
CqSPL13	ACE	CTAACGTATT	714	9	+	Petroselinum crispum	cis-acting element involved in light responsiveness
CqSPL13	TCA-element	CCATCTTTTT	485	9	-	Nicotiana tabacum	cis-acting element involved in salicylic acid responsiveness
CqSPL13	ERE	ATTTCATA	472	8	+	Nicotiana glutinos
CqSPL13	MRE	AACCTAA	19	7	-	Petroselinum crispum	MYB binding site involved in light responsiveness
CqSPL13	GA-motif	ATAGATAA	212	8	-	Arabidopsis thaliana	part of a light responsive element
CqSPL13	GT1-motif	GGTTAA	766	6	+	Arabidopsis thaliana	light responsive element
CqSPL13	TCA	TCATCTTCAT	932	9	-	Pisum sativum
CqSPL13	STRE	AGGGG	1222	5	-	Arabidopsis thaliana
CqSPL13	Unnamed__4	CTCC	80	4	-	Petroselinum hortense
CqSPL13	MYC	CATGTG	925	6	-	Arabidopsis thaliana
CqSPL13	AT1-motif	AATTATTTTTTATT	342	13	+	Solanum tuberosum	part of a light responsive module
CqSPL13	as-1	TGACG	883	5	+	Arabidopsis thaliana
CqSPL13	CAT-box	GCCACT	553	6	+	Arabidopsis thaliana	cis-acting regulatory element related to meristem expression
CqSPL13	TATA-box	TATATA	123	6	+	Arabidopsis thaliana	core promoter element around -30 of transcription start
CqSPL13	CAAT-box	CAAAT	29	5	+	Pisum sativum	common cis-acting element in promoter and enhancer regions
CqSPL13	O2-site	GATGA(C/T)(A/G)TG(A/G)	902	8	+	Zea mays	cis-acting regulatory element involved in zein metabolism regulation
CqSPL13	CTAG-motif	ACTAGCAGAA	872	9	-	Avena sativa
CqSPL13	TGACG-motif	TGACG	883	5	+	Hordeum vulgare	cis-acting regulatory element involved in the MeJA-responsiveness
CqSPL13	ARE	AAACCA	50	6	-	Zea mays	cis-acting regulatory element essential for the anaerobic induction
CqSPL13	Box 4	ATTAAT	198	6	+	Petroselinum crispum	part of a conserved DNA module involved in light responsiveness
CqSPL14	GCN4_motif	TGAGTCA	446	7	+	Oryza sativa	cis-regulatory element involved in endosperm expression
CqSPL14	TATA	TATAAAAT	1133	8	+	Arabidopsis thaliana
CqSPL14	TC-rich repeats	GTTTTCTTAC	819	9	+	Nicotiana tabacum	cis-acting element involved in defense and stress responsiveness
CqSPL14	ERE	ATTTCATA	1174	8	-	Nicotiana glutinos
CqSPL14	TCT-motif	TCTTAC	1088	6	-	Arabidopsis thaliana	part of a light responsive element
CqSPL14	MYB	CAACCA	89	6	-	Arabidopsis thaliana
CqSPL14	AT~TATA-box	TATATA	405	6	+	Arabidopsis thaliana
CqSPL14	Gap-box	CAAATGAA(A/G)A	299	9	-	Arabidopsis thaliana	part of a light responsive element
CqSPL14	W box	TTGACC	514	6	-	Arabidopsis thaliana
CqSPL14	MSA-like	TCAAACGGT	1762	9	-	Catharanthus roseus	cis-acting element involved in cell cycle regulation
CqSPL14	dOCT	CACGGATC	142	8	-	Zea mays
CqSPL14	Myb-binding site	CAACAG	655	6	+	Nicotiana tabacum
CqSPL14	Box 4	ATTAAT	395	6	+	Petroselinum crispum	part of a conserved DNA module involved in light responsiveness
CqSPL14	ARE	AAACCA	1237	6	+	Zea mays	cis-acting regulatory element essential for the anaerobic induction
CqSPL14	LTR	CCGAAA	1298	6	+	Hordeum vulgare	cis-acting element involved in low-temperature responsiveness
CqSPL14	CAAT-box	CAAT	111	4	-	Nicotiana glutinosa
CqSPL14	TATA-box	TATA	352	4	+	Arabidopsis thaliana	core promoter element around -30 of transcription start
CqSPL14	AAGAA-motif	GAAAGAA	41	7	+	Avena sativa
CqSPL14	MYC	CATTTG	303	6	+	Arabidopsis thaliana
CqSPL14	GT1-motif	GGTTAAT	236	7	-	Avena sativa	light responsive element
CqSPL14	Unnamed__6	taTAAATATct	1126	10	-	Zea mays
CqSPL14	Unnamed__4	CTCC	27	4	-	Petroselinum hortense
CqSPL14	MYB-like sequence	TAACCA	106	6	+	Arabidopsis thaliana
CqSPL15	TATA	TATAAAAT	1330	8	+	Arabidopsis thaliana
CqSPL15	telo-box	AAACCCTAACCCTAA	1973	15	-	Nicotiana tabacum
CqSPL15	ABRE4	CACGTA	147	6	+	Zea mays
CqSPL15	GCN4_motif	TGAGTCA	215	7	-	Oryza sativa	cis-regulatory element involved in endosperm expression
CqSPL15	WRE3	CCACCT	988	6	+	Pisum sativum
CqSPL15	ERE	ATTTTAAA	419	8	+	Nicotiana glutinos
CqSPL15	MYB	TAACCA	69	6	+	Arabidopsis thaliana
CqSPL15	Unnamed__1	GAATTTAATTAA	17	11	+	Glycine max	60K protein binding site
CqSPL15	AT~TATA-box	TATATA	527	6	+	Arabidopsis thaliana
CqSPL15	ABRE	ACGTG	147	5	-	Arabidopsis thaliana	cis-acting element involved in the abscisic acid responsiveness
CqSPL15	Unnamed__2	AACCTAACCT	1970	9	-	Petroselinum hortense
CqSPL15	CGTCA-motif	CGTCA	1271	5	-	Hordeum vulgare	cis-acting regulatory element involved in the MeJA-responsiveness
CqSPL15	G-box	TACGTG	147	6	-	Arabidopsis thaliana	cis-acting regulatory element involved in light responsiveness
CqSPL15	ATC-motif	AGTAATCT	786	8	-	Spinacia oleracea	part of a conserved DNA module involved in light responsiveness
CqSPL15	ARE	AAACCA	629	6	+	Zea mays	cis-acting regulatory element essential for the anaerobic induction
CqSPL15	Box 4	ATTAAT	1356	6	-	Petroselinum crispum	part of a conserved DNA module involved in light responsiveness
CqSPL15	TCCC-motif	TCTCCCT	1343	7	-	Spinacia oleracea	part of a light responsive element
CqSPL15	TGACG-motif	TGACG	1271	5	+	Hordeum vulgare	cis-acting regulatory element involved in the MeJA-responsiveness
CqSPL15	LTR	CCGAAA	1484	6	-	Hordeum vulgare	cis-acting element involved in low-temperature responsiveness
CqSPL15	P-box	CCTTTTG	652	7	-	Oryza sativa	gibberellin-responsive element
CqSPL15	TATA-box	ATTATA	65	6	+	Brassica napus	core promoter element around -30 of transcription start
CqSPL15	CAT-box	GCCACT	737	6	+	Arabidopsis thaliana	cis-acting regulatory element related to meristem expression
CqSPL15	CAAT-box	CAAAT	44	5	+	Pisum sativum	common cis-acting element in promoter and enhancer regions
CqSPL15	as-1	TGACG	1271	5	+	Arabidopsis thaliana
CqSPL15	AE-box	AGAAACAA	1732	8	+	Arabidopsis thaliana	part of a module for light response
CqSPL15	ABRE3a	TACGTG	147	6	-	Zea mays
CqSPL15	MYC	CATTTG	82	6	-	Arabidopsis thaliana
CqSPL15	CARE	CAACTCAC	578	8	+	Oryza sativa
CqSPL15	TGA-element	AACGAC	647	6	+	Brassica oleracea	auxin-responsive element
CqSPL15	MYB-like sequence	TAACCA	69	6	+	Arabidopsis thaliana
CqSPL15	STRE	AGGGG	388	5	-	Arabidopsis thaliana
CqSPL15	Unnamed__4	CTCC	31	4	+	Petroselinum hortense
CqSPL15	GT1-motif	GGTTAAT	1045	7	-	Avena sativa	light responsive element
CqSPL16	ATCT-motif	AATCTAATCC	1751	9	-	Pisum sativum	part of a conserved DNA module involved in light responsiveness
CqSPL16	Unnamed__1	CGTGG	1004	5	-	Zea mays
CqSPL16	MYB	TAACCA	959	6	-	Arabidopsis thaliana
CqSPL16	ERE	ATTTCATA	123	8	+	Nicotiana glutinos
CqSPL16	TCA-element	TCAGAAGAGG	461	9	+	Brassica oleracea	cis-acting element involved in salicylic acid responsiveness
CqSPL16	TCT-motif	TCTTAC	84	6	+	Arabidopsis thaliana	part of a light responsive element
CqSPL16	TC-rich repeats	ATTCTCTAAC	1900	9	+	Nicotiana tabacum	cis-acting element involved in defense and stress responsiveness
CqSPL16	MBS	CAACTG	1638	6	+	Arabidopsis thaliana	MYB binding site involved in drought-inducibility
CqSPL16	G-box	CACGTG	1005	6	-	Arabidopsis thaliana	cis-acting regulatory element involved in light responsiveness
CqSPL16	Unnamed__2	AACCTAACCT	1576	9	-	Petroselinum hortense
CqSPL16	ABRE	CGTACGTGCA	171	9	+	Hordeum vulgare	cis-acting element involved in the abscisic acid responsiveness
CqSPL16	CAAT-box	CAAAT	59	5	+	Pisum sativum	common cis-acting element in promoter and enhancer regions
CqSPL16	CAT-box	GCCACT	252	6	-	Arabidopsis thaliana	cis-acting regulatory element related to meristem expression
CqSPL16	TATA-box	TATA	72	4	+	Arabidopsis thaliana	core promoter element around -30 of transcription start
CqSPL16	AAGAA-motif	GAAAGAA	415	7	-	Avena sativa
CqSPL16	I-box	AAGATAAGGCT	356	10	+	Gossypium hirsutum	part of a light responsive element
CqSPL16	Myb-binding site	CAACAG	1430	6	+	Nicotiana tabacum
CqSPL16	Box 4	ATTAAT	750	6	+	Petroselinum crispum	part of a conserved DNA module involved in light responsiveness
CqSPL16	ARE	AAACCA	55	6	+	Zea mays	cis-acting regulatory element essential for the anaerobic induction
CqSPL16	STRE	AGGGG	1841	5	+	Arabidopsis thaliana
CqSPL16	Unnamed__4	CTCC	25	4	-	Petroselinum hortense
CqSPL16	MYB-like sequence	TAACCA	959	6	-	Arabidopsis thaliana
CqSPL16	chs-CMA1a	TTACTTAA	681	8	+	Daucus carota	part of a light responsive element
CqSPL16	MYC	CATTTG	539	6	-	Arabidopsis thaliana
CqSPL16	MYC	CATGTG	988	6	-	Arabidopsis thaliana
CqSPL17	MBS	CAACTG	1641	6	+	Arabidopsis thaliana	MYB binding site involved in drought-inducibility
CqSPL17	ATC-motif	AGTAATCT	1266	8	-	Spinacia oleracea	part of a conserved DNA module involved in light responsiveness
CqSPL17	AT~TATA-box	TATATA	1624	6	-	Arabidopsis thaliana
CqSPL17	AT-rich element	ATAGAAATCAA	475	10	-	Glycine max	binding site of AT-rich DNA binding protein (ATBP-1)
CqSPL17	Unnamed__2	AACCTAACCT	1577	9	-	Petroselinum hortense
CqSPL17	ERE	ATTTTAAA	1335	8	+	Nicotiana glutinos
CqSPL17	MRE	AACCTAA	318	7	-	Petroselinum crispum	MYB binding site involved in light responsiveness
CqSPL17	MYB	CAACCA	1064	6	-	Arabidopsis thaliana
CqSPL17	GATA-motif	AAGATAAGATT	1355	10	+	Arabidopsis thaliana	part of a light responsive element
CqSPL17	TC-rich repeats	ATTCTCTAAC	484	9	+	Nicotiana tabacum	cis-acting element involved in defense and stress responsiveness
CqSPL17	TGA-element	AACGAC	283	6	-	Brassica oleracea	auxin-responsive element
CqSPL17	Unnamed__6	taTAAATATct	142	10	+	Zea mays
CqSPL17	GT1-motif	GGTTAA	603	6	+	Arabidopsis thaliana	light responsive element
CqSPL17	MYB-like sequence	TAACCA	1828	6	-	Arabidopsis thaliana
CqSPL17	STRE	AGGGG	104	5	-	Arabidopsis thaliana
CqSPL17	Unnamed__4	CTCC	497	4	+	Petroselinum hortense
CqSPL17	MYC	CATTTG	525	6	-	Arabidopsis thaliana
CqSPL17	CAT-box	GCCACT	646	6	-	Arabidopsis thaliana	cis-acting regulatory element related to meristem expression
CqSPL17	TATA-box	TATAAAT	36	7	-	Brassica juncea	core promoter element around -30 of transcription start
CqSPL17	CAAT-box	CAAT	25	4	-	Nicotiana glutinosa
CqSPL17	AAGAA-motif	GAAAGAA	162	7	-	Avena sativa
CqSPL17	ARE	AAACCA	301	6	-	Zea mays	cis-acting regulatory element essential for the anaerobic induction
CqSPL17	Box 4	ATTAAT	79	6	+	Petroselinum crispum	part of a conserved DNA module involved in light responsiveness
CqSPL18	Myc	TCTCTTA	889	7	+	Arabidopsis thaliana
CqSPL18	G-Box	CACGTT	454	6	-	Pisum sativum	cis-acting regulatory element involved in light responsiveness
CqSPL18	TGA-element	AACGAC	426	6	+	Brassica oleracea	auxin-responsive element
CqSPL18	Unnamed__4	CTCC	621	4	+	Petroselinum hortense
CqSPL18	Myb	TAACTG	439	6	-	Arabidopsis thaliana
CqSPL18	STRE	AGGGG	1143	5	-	Arabidopsis thaliana
CqSPL18	MYB-like sequence	TAACCA	1660	6	-	Arabidopsis thaliana
CqSPL18	GT1-motif	GGTTAA	1017	6	-	Arabidopsis thaliana	light responsive element
CqSPL18	Box 4	ATTAAT	704	6	+	Petroselinum crispum	part of a conserved DNA module involved in light responsiveness
CqSPL18	TCCC-motif	TCTCCCT	1743	7	+	Spinacia oleracea	part of a light responsive element
CqSPL18	Sp1	GGGCGG	1821	6	-	Oryza sativa	light responsive element
CqSPL18	LTR	CCGAAA	1963	6	-	Hordeum vulgare	cis-acting element involved in low-temperature responsiveness
CqSPL18	P-box	CCTTTTG	662	7	+	Oryza sativa	gibberellin-responsive element
CqSPL18	TATC-box	TATCCCA	1799	7	+	Oryza sativa	cis-acting element involved in gibberellin-responsiveness
CqSPL18	DRE core	GCCGAC	1788	6	-	Arabidopsis thaliana
CqSPL18	CAAT-box	CAAT	106	4	+	Nicotiana glutinosa
CqSPL18	CAT-box	GCCACT	1855	6	+	Arabidopsis thaliana	cis-acting regulatory element related to meristem expression
CqSPL18	TATA-box	ATATAT	204	6	+	Brassica napus	core promoter element around -30 of transcription start
CqSPL18	box S	AGCCACC	1735	7	+	Arabidopsis thaliana
CqSPL18	AT~TATA-box	TATATA	205	6	+	Arabidopsis thaliana
CqSPL18	ABRE	ACGTG	455	5	+	Arabidopsis thaliana	cis-acting element involved in the abscisic acid responsiveness
CqSPL18	telo-box	AAACCCTAACCCTAA	1951	14	-	Nicotiana tabacum
CqSPL18	WRE3	CCACCT	1364	6	-	Pisum sativum
CqSPL18	TCA-element	CCATCTTTTT	1881	10	+	Nicotiana tabacum	cis-acting element involved in salicylic acid responsiveness
CqSPL18	Unnamed__1	CGTGG	1848	5	-	Zea mays
CqSPL19	MYB	TAACCA	999	6	-	Arabidopsis thaliana
CqSPL19	Unnamed__1	CGTGG	1466	5	-	Zea mays
CqSPL19	TCA-element	CCATCTTTTT	1690	9	+	Nicotiana tabacum	cis-acting element involved in salicylic acid responsiveness
CqSPL19	ERE	ATTTTAAA	1640	8	+	Nicotiana glutinos
CqSPL19	WRE3	CCACCT	1038	6	+	Pisum sativum
CqSPL19	MRE	AACCTAA	932	7	+	Petroselinum crispum	MYB binding site involved in light responsiveness
CqSPL19	TCT-motif	TCTTAC	65	6	+	Arabidopsis thaliana	part of a light responsive element
CqSPL19	TATA	TATAAAAT	268	8	-	Arabidopsis thaliana
CqSPL19	CGTCA-motif	CGTCA	290	5	+	Hordeum vulgare	cis-acting regulatory element involved in the MeJA-responsiveness
CqSPL19	ABRE	AACCCGG	1079	7	+	Arabidopsis thaliana	cis-acting element involved in the abscisic acid responsiveness
CqSPL19	W box	TTGACC	184	6	-	Arabidopsis thaliana
CqSPL19	AT~TATA-box	TATATA	135	6	+	Arabidopsis thaliana
CqSPL19	TATA-box	ATATAA	75	6	+	Brassica oleracea	core promoter element around -30 of transcription start
CqSPL19	CAAT-box	CAAAT	29	5	-	Pisum sativum	common cis-acting element in promoter and enhancer regions
CqSPL19	AAGAA-motif	gGTAAAGAAA	1198	9	-	Avena sativa
CqSPL19	P-box	CCTTTTG	344	7	-	Oryza sativa	gibberellin-responsive element
CqSPL19	Box III	atCATTTTCACt	790	11	-	Pisum sativum	protein binding site
CqSPL19	I-box	cCATATCCAAT	1734	10	+	Flaveria trinervia	part of a light responsive element
CqSPL19	Unnamed__12	TCCACGTAGA	763	9	-	Zea mays
CqSPL19	TGACG-motif	TGACG	290	5	-	Hordeum vulgare	cis-acting regulatory element involved in the MeJA-responsiveness
CqSPL19	ARE	AAACCA	256	6	+	Zea mays	cis-acting regulatory element essential for the anaerobic induction
CqSPL19	Box 4	ATTAAT	86	6	+	Petroselinum crispum	part of a conserved DNA module involved in light responsiveness
CqSPL19	Unnamed__8	TCCACGTAGA	763	9	-	Zea mays
CqSPL19	Unnamed__6	taTAAATATct	821	10	-	Zea mays
CqSPL19	GT1-motif	GGTTAA	651	6	+	Arabidopsis thaliana	light responsive element
CqSPL19	AT-rich sequence	TAAAATACT	1293	9	+	Pisum sativum	element for maximal elicitor-mediated activation (2copies)
CqSPL19	MYB-like sequence	TAACCA	999	6	-	Arabidopsis thaliana
CqSPL19	STRE	AGGGG	911	5	-	Arabidopsis thaliana
CqSPL19	Unnamed__4	CTCC	341	4	+	Petroselinum hortense
CqSPL19	Unnamed__10	TCCACGTAGA	763	9	-	Zea mays
CqSPL19	Unnamed__14	TCCACGTAGA	763	9	-	Zea mays
CqSPL19	MYC	CATGTG	1343	6	+	Arabidopsis thaliana
CqSPL19	AT1-motif	AATTATTTTTTATT	1488	13	+	Solanum tuberosum	part of a light responsive module
CqSPL19	as-1	TGACG	290	5	-	Arabidopsis thaliana
CqSPL20	MYB	TAACCA	335	6	-	Arabidopsis thaliana
CqSPL20	ERE	ATTTTAAA	498	8	+	Nicotiana glutinos
CqSPL20	MRE	AACCTAA	1369	7	-	Petroselinum crispum	MYB binding site involved in light responsiveness
CqSPL20	TCT-motif	TCTTAC	2	6	+	Arabidopsis thaliana	part of a light responsive element
CqSPL20	GATA-motif	AAGATAAGATT	37	10	+	Arabidopsis thaliana	part of a light responsive element
CqSPL20	TATA	TATAAAAT	84	8	-	Arabidopsis thaliana
CqSPL20	WUN-motif	AAATTACT	183	8	-	Nicotiana glutinosa
CqSPL20	MBS	CAACTG	978	6	-	Arabidopsis thaliana	MYB binding site involved in drought-inducibility
CqSPL20	G-box	CACGAC	1743	6	-	Zea mays	cis-acting regulatory element involved in light responsiveness
CqSPL20	CGTCA-motif	CGTCA	587	5	-	Hordeum vulgare	cis-acting regulatory element involved in the MeJA-responsiveness
CqSPL20	AT-rich element	ATAGAAATCAA	378	10	-	Glycine max	binding site of AT-rich DNA binding protein (ATBP-1)
CqSPL20	ABRE	ACGTG	605	5	+	Arabidopsis thaliana	cis-acting element involved in the abscisic acid responsiveness
CqSPL20	Unnamed__2	AACCTAACCT	1720	9	-	Petroselinum hortense
CqSPL20	AT~TATA-box	TATATA	752	6	+	Arabidopsis thaliana
CqSPL20	TATA-box	TATAAAA	85	7	-	Pisum sativum	core promoter element around -30 of transcription start
CqSPL20	CAAT-box	CAAT	13	4	-	Nicotiana glutinosa
CqSPL20	AAGAA-motif	GAAAGAA	35	7	+	Avena sativa
CqSPL20	CTAG-motif	ACTAGCAGAA	222	10	-	Avena sativa
CqSPL20	3-AF3 binding site	CACTATCTAAC	1709	10	-	Pisum sativum	part of a conserved DNA module array (CMA3)
CqSPL20	TGACG-motif	TGACG	587	5	+	Hordeum vulgare	cis-acting regulatory element involved in the MeJA-responsiveness
CqSPL20	ARE	AAACCA	1551	6	-	Zea mays	cis-acting regulatory element essential for the anaerobic induction
CqSPL20	Box 4	ATTAAT	678	6	+	Petroselinum crispum	part of a conserved DNA module involved in light responsiveness
CqSPL20	GT1-motif	GGTTAA	964	6	+	Arabidopsis thaliana	light responsive element
CqSPL20	MYB-like sequence	TAACCA	335	6	-	Arabidopsis thaliana
CqSPL20	STRE	AGGGG	953	5	+	Arabidopsis thaliana
CqSPL20	Unnamed__4	CTCC	105	4	+	Petroselinum hortense
CqSPL20	chs-CMA1a	TTACTTAA	166	8	-	Daucus carota	part of a light responsive element
CqSPL20	TGA-element	AACGAC	447	6	-	Brassica oleracea	auxin-responsive element
CqSPL20	MYC	CAATTG	814	6	+	Arabidopsis thaliana
CqSPL20	AE-box	AGAAACAA	1806	8	-	Arabidopsis thaliana	part of a module for light response
CqSPL20	as-1	TGACG	587	5	+	Arabidopsis thaliana
CqSPL21	Box 4	ATTAAT	45	6	+	Petroselinum crispum	part of a conserved DNA module involved in light responsiveness
CqSPL21	ARE	AAACCA	82	6	+	Zea mays	cis-acting regulatory element essential for the anaerobic induction
CqSPL21	Myb-binding site	CAACAG	760	6	-	Nicotiana tabacum
CqSPL21	TCCC-motif	TCTCCCT	1630	7	+	Spinacia oleracea	part of a light responsive element
CqSPL21	AAGAA-motif	GAAAGAA	111	7	+	Avena sativa
CqSPL21	CAAT-box	CCAAT	9	5	+	Arabidopsis thaliana	common cis-acting element in promoter and enhancer regions
CqSPL21	TATA-box	TATATAA	384	7	-	Arabidopsis thaliana	core promoter element around -30 of transcription start
CqSPL21	AE-box	AGAAACAA	114	8	+	Arabidopsis thaliana	part of a module for light response
CqSPL21	Myc	TCTCTTA	561	7	+	Arabidopsis thaliana
CqSPL21	TGA-element	AACGAC	1558	6	+	Brassica oleracea	auxin-responsive element
CqSPL21	chs-CMA1a	TTACTTAA	1508	8	-	Daucus carota	part of a light responsive element
CqSPL21	Unnamed__4	CTCC	210	4	+	Petroselinum hortense
CqSPL21	STRE	AGGGG	197	5	-	Arabidopsis thaliana
CqSPL21	Myb	TAACTG	1284	6	+	Arabidopsis thaliana
CqSPL21	GT1-motif	GGTTAAT	1900	7	+	Avena sativa	light responsive element
CqSPL21	TC-rich repeats	ATTCTCTAAC	795	9	-	Nicotiana tabacum	cis-acting element involved in defense and stress responsiveness
CqSPL21	TCT-motif	TCTTAC	1444	6	+	Arabidopsis thaliana	part of a light responsive element
CqSPL21	Unnamed__1	GAATTTAATTAA	1670	11	-	Glycine max	60K protein binding site
CqSPL21	HD-Zip 3	GTAAT(G/C)ATTAC	1757	9.5	-	Arabidopsis thaliana	protein binding site
CqSPL21	circadian	CAAAGATATC	1706	9	-	Lycopersicon esculentum	cis-acting regulatory element involved in circadian control
CqSPL21	AT~TATA-box	TATATA	385	6	+	Arabidopsis thaliana
CqSPL21	WUN-motif	AAATTACT	1415	8	+	Nicotiana glutinosa
CqSPL22	LTR	CCGAAA	1206	6	+	Hordeum vulgare	cis-acting element involved in low-temperature responsiveness
CqSPL22	ARE	AAACCA	1142	6	-	Zea mays	cis-acting regulatory element essential for the anaerobic induction
CqSPL22	Box 4	ATTAAT	189	6	+	Petroselinum crispum	part of a conserved DNA module involved in light responsiveness
CqSPL22	TCCC-motif	TCTCCCT	1407	7	+	Spinacia oleracea	part of a light responsive element
CqSPL22	TATA-box	TATA	82	4	+	Arabidopsis thaliana	core promoter element around -30 of transcription start
CqSPL22	CAAT-box	CAAAT	28	5	+	Pisum sativum	common cis-acting element in promoter and enhancer regions
CqSPL22	ABRE3a	TACGTG	216	6	-	Zea mays
CqSPL22	CARE	CAACTCAC	502	8	+	Oryza sativa
CqSPL22	G-Box	CACGTG	113	6	+	Pisum sativum	cis-acting regulatory element involved in light responsiveness
CqSPL22	DRE	TACCGACAT	1899	9	+	Arabidopsis thaliana	"cis-acting element involved in dehydration, low-temp, salt stresses
CqSPL22	MYB-like sequence	TAACCA	727	6	-	Arabidopsis thaliana
CqSPL22	TCA	TCATCTTCAT	1589	9	+	Pisum sativum
CqSPL22	Unnamed__4	CTCC	93	4	+	Petroselinum hortense
CqSPL22	STRE	AGGGG	456	5	-	Arabidopsis thaliana
CqSPL22	Myb	CAACTG	919	6	+	Arabidopsis thaliana
CqSPL22	Unnamed__6	taTAAATATct	242	10	-	Zea mays
CqSPL22	GT1-motif	GGTTAA	728	6	+	Arabidopsis thaliana	light responsive element
CqSPL22	GATA-motif	GATAGGG	417	7	-	Pisum sativum	part of a light responsive element
CqSPL22	TC-rich repeats	GTTTTCTTAC	1812	9	+	Nicotiana tabacum	cis-acting element involved in defense and stress responsiveness
CqSPL22	GCN4_motif	TGAGTCA	836	7	+	Oryza sativa	cis-regulatory element involved in endosperm expression
CqSPL22	ABRE4	CACGTA	216	6	+	Zea mays
CqSPL22	ATCT-motif	AATCTAATCC	1170	9	-	Pisum sativum	part of a conserved DNA module involved in light responsiveness
CqSPL22	WRE3	CCACCT	1416	6	+	Pisum sativum
CqSPL22	TCT-motif	TCTTAC	1760	6	+	Arabidopsis thaliana	part of a light responsive element
CqSPL22	ABRE	CACGTG	113	6	+	Arabidopsis thaliana	cis-acting element involved in the abscisic acid responsiveness
CqSPL22	circadian	CAAAGATATC	1965	9	-	Lycopersicon esculentum	cis-acting regulatory element involved in circadian control
CqSPL22	box S	AGCCACC	1497	7	-	Arabidopsis thaliana
CqSPL22	AT~TATA-box	TATATA	588	6	+	Arabidopsis thaliana
CqSPL22	MBS	CAACTG	919	6	+	Arabidopsis thaliana	MYB binding site involved in drought-inducibility
CqSPL22	AP-1	TGAGTTAG	69	8	+	Arabidopsis thaliana
CqSPL23	ABRE	ACGTG	203	5	+	Arabidopsis thaliana	cis-acting element involved in the abscisic acid responsiveness
CqSPL23	W box	TTGACC	500	6	-	Arabidopsis thaliana
CqSPL23	AT~TATA-box	TATATA	249	6	+	Arabidopsis thaliana
CqSPL23	AC-II	CCACCAACCCCC	866	11	+	Phaseolus vulgaris
CqSPL23	WUN-motif	AAATTACTA	473	9	+	Nicotiana glutinosa
CqSPL23	CGTCA-motif	CGTCA	201	5	-	Hordeum vulgare	cis-acting regulatory element involved in the MeJA-responsiveness
CqSPL23	G-box	CACGTC	202	6	-	Zea mays	cis-acting regulatory element involved in light responsiveness
CqSPL23	GATA-motif	AAGGATAAGG	1388	9	-	Solanum tuberosum	part of a light responsive element
CqSPL23	TC-rich repeats	GTTTTCTTAC	10	9	+	Nicotiana tabacum	cis-acting element involved in defense and stress responsiveness
CqSPL23	TATA	TATAAAAT	422	8	-	Arabidopsis thaliana
CqSPL23	chs-CMA2a	TCACTTGA	1042	8	+	Petroselinum crispum	part of a light responsive element
CqSPL23	MYB	TAACCA	338	6	+	Arabidopsis thaliana
CqSPL23	ERE	ATTTCATA	972	8	+	Nicotiana glutinos
CqSPL23	TCT-motif	TCTTAC	14	6	+	Arabidopsis thaliana	part of a light responsive element
CqSPL23	MYC	CATTTG	74	6	+	Arabidopsis thaliana
CqSPL23	as-1	TGACG	201	5	+	Arabidopsis thaliana
CqSPL23	GT1-motif	GGTTAA	1031	6	-	Arabidopsis thaliana	light responsive element
CqSPL23	MYB-like sequence	TAACCA	338	6	+	Arabidopsis thaliana
CqSPL23	TCA	TCATCTTCAT	1617	9	+	Pisum sativum
CqSPL23	STRE	AGGGG	1411	5	-	Arabidopsis thaliana
CqSPL23	Unnamed__4	CTCC	28	4	+	Petroselinum hortense
CqSPL23	LTR	CCGAAA	1350	6	-	Hordeum vulgare	cis-acting element involved in low-temperature responsiveness
CqSPL23	TGACG-motif	TGACG	201	5	+	Hordeum vulgare	cis-acting regulatory element involved in the MeJA-responsiveness
CqSPL23	ARE	AAACCA	1633	6	-	Zea mays	cis-acting regulatory element essential for the anaerobic induction
CqSPL23	Box 4	ATTAAT	795	6	+	Petroselinum crispum	part of a conserved DNA module involved in light responsiveness
CqSPL23	TATA-box	ATATAT	248	6	+	Brassica napus	core promoter element around -30 of transcription start
CqSPL23	CAT-box	GCCACT	1428	6	+	Arabidopsis thaliana	cis-acting regulatory element related to meristem expression
CqSPL23	CAAT-box	CAAT	35	4	-	Nicotiana glutinosa
CqSPL23	AAGAA-motif	gGTAAAGAAA	1354	9	+	Avena sativa
CqSPL23	O2-site	GATGA(C/T)(A/G)TG(A/G)	662	8	-	Zea mays	cis-acting regulatory element involved in zein metabolism regulation
CqSPL23	P-box	CCTTTTG	1747	7	+	Oryza sativa	gibberellin-responsive element
